# Supplementary material for: Astaxanthin supplementation counters exercise-induced decreases in immune-related plasma proteins
Source: Front Nutr. 2023 Mar 21;10:1143385. doi: 10.3389/fnut.2023.1143385 (PMC10070989; doi:10.3389/fnut.2023.1143385)
Supplement: Supplementary file 1 [file Data_Sheet_1.xlsx]

## Sheet: Cover Sheet
	Supplementary Data Sheet 1 | Identified plasma oxylipins.

## Sheet: Oxylipin Data
	ASTAXANTHIN PRE-STUDY
IDNM	10-HDoHE	11,12-diHETrE	11,12-EET	11-HDoHE	11-HEPE	11-HETE	12,13-diHOME	12-HEPE	12-HETE	12-HHTrE	13-HDoHE	13-HODE	13-HOTrE	13-HOTrE(y)	13-oxoODE	14,15-diHETrE	14,15-EET	14-HDoHE	15d PGD2	15-HEPE	15-HETE	15-HETrE	15k PGE2	15-oxoEDE	15-oxoETE	15R-LXA4	16-HDoHE	16-HETE	17-HDoHE	17-HETE	18-HEPE	18-HETE	19,20-DiHDPA	20cooh AA	20-HDoHE	4-HDoHE	5,15-diHETE	5,6-diHETrE	5-HEPE	6S-LXA4	5-HETE	5-oxoETE	7(R) Maresin-1	7-HDoHE	8,15-diHETE	8,9-diHETrE	8,9-EET	8-HDoHE	8-HEPE
1	1.93175e-08	0.265415	0	0.0445785	0.0393465	0.1309	2.90615	0.00073995	0.53135	0.07241	0.099745	2.534	0.167375	0.023096	0.0344735	0.172205	0.11105	0.055815	0.039268	0.082515	0.23627	0.07625	0.025964	0.37194	0.072165	0.0180175	0.023126	0.0629	0.158475	0.044046	0.0102235	0.0069395	0.46382	4.4383	0.0789	0.0206655	0.013318	0.10773	0	0.016162	0.40123	0.245395	0.047028	0.0060735	0.051585	0.084715	0.05489	0.0249705	0
4	0.013419	0.3029	0	0.107875	0.032975	0.13654	1.5604	0.036531	0.3809	0.186265	0.069605	2.00715	0.180275	0.26355	0.135835	0.23283	0.27888	0.0448305	0.058215	0.197545	0.271755	0.0230875	0.0226505	0.182255	0.06453	0.010709	0.0311175	0.271045	0.257145	0.05572	0.038351	0.09964	0.89385	6.861	0.10667	0.073855	0.02482	0.140215	0.10552	0.00266925	0.321725	0.079005	0.057365	0	0.08335	0.10083	0.10188	0.035554	0
6	3.89925e-09	0.18416	0	0.0210965	0.0117135	0.117325	1.30275	0.038918	0.309155	0.196625	0.0259605	1.2038	0.05537	0.5278	0.112785	0.19236	0.281525	0.08932	0.05247	0.05748	0.38738	0.0235015	0.05994	0.115225	0.131665	0.059575	0.009344	0.136755	0.115975	0.012465	0.06521	0.07614	0.4399	6.0205	0.115265	0.0222955	0.06746	0.177275	0.029777	0.077465	0.297875	0.10716	0.05504	0.0269	0.036361	0.094825	0.099615	0	0
7	0.0337475	0.16463	0	0.00453765	0.030114	0.1743	1.6124	1.35125e-09	0.276805	0.017387	0.10952	1.944	0.037605	0.0317365	0.175455	0.21712	0.133765	0.0458055	0.0202785	0.090755	0.362835	0.0384215	0.052995	0.62415	0.12074	0.0216385	0.024377	0.274215	0.422455	0.0269555	0.0221025	0.065435	0.5404	3.11945	0.037706	0.030113	0.0214375	0.247305	0	0.013997	0.407365	0.31077	0.0345585	0.0078135	0.06544	0.129745	0.041511	0.0126295	0.00975
8	0.032558	0.27365	0	0.0216685	0.0182185	0.156435	4.42065	0.008882	0.26027	0.190665	0.070245	4.7341	0.3213	0.347655	0.129785	0.27892	0.131605	0.075485	0.093065	0.11217	0.31525	0.0343195	0.043035	0.79845	0.020539	0.0387175	0.0154675	0.189265	0.152725	0.058615	0.0734	0.0442065	0.38973	8.4855	0.1232	0.0407125	0.026214	0.150375	0.067065	0.0064425	0.59165	0.194375	0.074465	0.011907	0.0487345	0.119745	0.0309625	0.0317515	0
11	0.0268785	0.5658	0	0.05385	0.071525	0.148815	1.51375	0.036541	1.38115	0.087285	0.102045	2.14675	0.12533	0.27448	0.42498	0.48357	0.10145	0.326005	0.07118	0.132675	0.477175	0.20805	0.055105	0.486185	0.04813	0.13473	0.041137	0.22	0.449745	0.0385945	0.10008	0.0728	1.10695	13.3405	0.223945	0.076125	0.030371	0.254675	0.095685	0.011646	0.5185	0.208215	0.05162	0	0.093775	0.23518	0.08212	0.025173	0
12	0.009505	0.194205	0	0.00116315	0.06249	0.072595	2.35735	0	0.084035	0.14786	0.06209	2.5917	0.344885	0.40985	0.325495	0.14424	0.163225	0.0257015	0.058495	0.065885	0.125475	0.213315	0.060335	0.54805	0.03	0.060845	0.01821	0.088745	0.19718	0.014969	0.0328015	0.103605	0.32463	2.8887	0.0202985	0.016123	0.036052	0.09926	0	0.0226935	0.244435	0.14217	0.089665	0	0.0425105	0.012707	0.084965	0.10523	0.0051925
14	0.101845	0.379465	0	0.296035	0.0594	0.113535	3.4758	0.0013292	0.31344	0.11689	0.195895	3.5168	0.261155	0.54535	0.3705	0.24339	0.371085	0.33321	0.06852	0.065705	0.58495	0.079685	0.067915	0.41053	0.08416	0.061995	0.09564	0.137395	0.22266	0.052625	0.062365	0.11592	1.0839	12.2435	0.24784	0.096245	0.031586	0.3315	0.15014	0.05548	0.65125	0.5806	0.017372	0.0142145	0.084025	0.11606	0.109125	0.130305	0.0347315
16	0.0034459	0.301015	0	0.0072245	0.0192685	0.160915	3.07395	0.031444	0.811	0.36423	0.102745	4.3047	0.405275	0.72615	0.31316	0.25916	0.335805	0.135245	0.094645	0.059965	0.351185	0.187355	0.0474885	0.342135	0.163565	0.12872	0.007153	0.302155	7.0885	0.01596	0.141925	0.11863	0.494815	4.0498	0.07973	0	0.00299105	0.250275	0.056235	0.010023	0.30299	0.185015	0.05528	0.0110295	0.0490515	0.14307	0.106615	0	1.30065e-07
17	0.146975	0.30526	0	0.107685	0.0056575	0.23656	1.9572	0.083145	3.0421	0.21893	0.18611	3.1987	0.26575	0.079735	0.42734	0.244515	0.05296	0.9778	0.085625	0.14452	0.6019	0.239435	0.025701	0.194475	0.074395	0.052435	0.032984	0.08643	0.23917	0.0125535	0.086005	0.097985	0.5869	7.931	0.11487	0.097125	0.029693	0.105535	0	0.077775	0.9109	0.18761	0.025573	0.013629	0.0363595	0.08022	0.0668	0.073145	0
18	0.00437245	0.28685	0	0.015314	0.007981	0.202405	3.556	0.034551	0.121725	0.15982	0.125915	4.07945	0.234285	0.357105	0.37761	0.21759	0.17439	0.0219755	0.09586	0.185455	0.361255	0.30126	0.0316555	0.12732	0.14456	0.08335	0.025039	0.13936	0.338745	0.0883	0	0.104085	0.405825	5.1305	0.10296	0.016375	0.0135525	0.13994	2.481e-07	0.0095525	0.32775	0.0149895	0.0177145	0.008617	0.041789	0.128605	0.083155	0.0460955	0
19	0.0465825	0.315055	0	0.046205	0.086265	0.12233	2.0053	0.05089	0.06933	2.0253e-05	0.009294	1.9585	0.21491	0.06811	0.267145	0.18507	0.13772	0.0196195	0.08408	0.08228	0.200105	0.074195	0.022691	0.350495	0.06102	0.133625	0.0454445	0.089735	0.17704	0.06925	0.07669	0.1093	0.7356	5.06	0.13847	0.045889	0	0.16166	0	0.05166	0.23597	0.1419	0.0357675	0.027157	0.0458305	0.033718	0.086165	0.012643	0.0099955
20	0.043549	0.31113	0	0.07925	0.01264	0.17442	1.5232	0.042334	0.71195	0.077675	0.14132	2.61475	0.25926	0.435855	0.425785	0.215055	0.178925	0.156825	0.092325	0.0257285	0.52835	0.09927	0.0303625	0.11864	0.0243565	0.105485	0.047916	0.215845	0.23241	0.07231	0.036302	0.076425	0.7175	7.73	0.168435	0.117365	0.058055	0.265	0.0100805	0.0292785	0.3759	0.13808	0.09264	0.0033605	0.06713	0.07841	0.0228865	0.0336675	0.012451
23	0.0039242	0.424335	0	0	0.022407	0.17551	1.4003	0.0213025	0.8522	0.241545	0.0343735	2.23125	0.066535	0.221075	0.38398	0.285055	0.09533	0.087595	0.0270675	0.0382625	0.298955	0.19009	0.015156	0.059895	0.17685	0.063615	0.01334	0.256765	0.6114	0.0647	0.021221	0.1103	0.493205	7.945	0.084385	0.0306505	0.0203525	0.21623	0	0.033236	0.41896	0.140755	0.099655	0	0.11223	0.13327	0.0459715	0.009184	0.0149315
25	0.00755	0.15367	0	0.082705	0.0163405	0.097455	1.6458	0	0.26674	0.295595	0.0575	1.85555	0.0407375	0.6448	0.344405	0.18471	0.6075	0.08901	0.068405	0.208355	0.290995	0.087375	0.020624	0.129725	0.016597	0.048857	0.0188175	0.11971	0.367175	0	0.0145805	0.08215	0.5572	10.6295	0.154005	0.051355	0.006354	0.17408	0	0.0046977	0.38901	0.161445	0.0353495	0.0028579	0.024903	0.065685	0.051155	0	0
26	0	0.235015	0	0	0	0.08079	0.40959	0.022146	0.338045	0.152755	0.08582	0.8159	0.16161	0.37211	0.30842	0.146	0.35043	0.027686	0.12118	0.022069	0.224905	0.10136	0.05464	0.30056	0.095665	0.06068	0.0137995	0.150085	0.238115	0.0172695	0.058705	0.14597	0.56455	5.166	0.06362	0.0102685	0.07467	0.119905	0	0.0234305	0.45277	0.17113	0.18965	0	0.034427	0.09231	0.09409	0.00397095	0
27	0.021381	0.34347	0	0.010712	0.014509	0.124675	1.599	1.81445e-10	0.23219	0.06733	0.030793	2.2309	0.18991	0.440835	0.21478	0.2517	0.10837	0.011321	0.058575	0.238585	0.22757	0.056415	0.018878	0.17935	0.07781	0.0267325	0.050565	0.08338	0.41788	0.0025875	0.0212265	0.11047	0.63105	8.971	0.069615	0.038692	0.008903	0.1048	0	0.0156	0.415	0.201935	0.040664	0.020617	0.021268	0.080025	0.05127	0.0059915	0
28	0.171805	0.3189	0	0.041389	0.05952	0.09558	4.8693	0.0383885	0	0.051445	0.14634	4.25925	0.39633	0.442765	0.24807	0.150225	0.160655	0.05469	0.060655	0.159655	0.21535	0.0368155	0.0135125	0.2835	0.112305	0.0657	0.12443	0.138425	0.58785	0	0.299465	0.0092405	1.78215	2.93125	0.322535	0.11889	0.012098	0.231135	0.21555	0.0493855	0.206295	0.19004	0.05963	0.027892	0.0122505	0.096	0.084865	0.067515	0.0338775
[truncated: 923 more columns]
