# Supplementary material for: Astaxanthin supplementation counters exercise-induced decreases in immune-related plasma proteins
Source: Front Nutr. 2023 Mar 21;10:1143385. doi: 10.3389/fnut.2023.1143385 (PMC10070989; doi:10.3389/fnut.2023.1143385)
Supplement: Supplementary file 2 [file Data_Sheet_2.xlsx]

## Sheet: COVER Sheet
	Supplementary Data Sheet 2 | Identified proteins from the untargeted proteomics analysis.

## Sheet: PROTEIN Data
Supplemetary table 2. identified and quantified proteins and the log2 transformed quantitative values.
#	Genes	Protein.Group	Protein.Ids	Protein.Names	First.Protein.Description	SuppA_T1_S01	SuppA_T1_S04	SuppA_T1_S06	SuppA_T1_S07	SuppA_T1_S08	SuppA_T1_S11	SuppA_T1_S12	SuppA_T1_S14	SuppA_T1_S16	SuppA_T1_S17	SuppA_T1_S18	SuppA_T1_S20	SuppA_T1_S23	SuppA_T1_S25	SuppA_T1_S26	SuppA_T1_S27	SuppA_T1_S28	SuppA_T2_S01	SuppA_T2_S04	SuppA_T2_S06	SuppA_T2_S07	SuppA_T2_S08	SuppA_T2_S11	SuppA_T2_S12	SuppA_T2_S14	SuppA_T2_S16	SuppA_T2_S17	SuppA_T2_S18	SuppA_T2_S19	SuppA_T2_S20	SuppA_T2_S23	SuppA_T2_S25	SuppA_T2_S26	SuppA_T2_S27	SuppA_T2_S28	SuppA_T3_S01	SuppA_T3_S04	SuppA_T3_S06	SuppA_T3_S07	SuppA_T3_S08	SuppA_T3_S11	SuppA_T3_S12	SuppA_T3_S14	SuppA_T3_S16
1	IGKV3-7	A0A075B6H7	A0A075B6H7;P01624;A0A0C4DH55	KV37_HUMAN	Probable non-functional immunoglobulin kappa variable 3-7	25.7596	25.7302	25.5634	25.4196	25.898	25.497	26.0595	25.7344	25.3076	26.2044	25.5014	25.9735	25.0773	25.3816	25.858	25.2262	24.422	25.3078	25.8149	25.5952	25.3599	25.6899	25.6589	26.2147	25.6164	25.2542	26.1665	25.575	25.6285	25.773	25.745	25.3325	25.4392	25.7714	25.0033	25.548	25.7585	25.57	25.373	25.73	25.4029	26.1063	25.4795	25.245
2	IGKV2-28;IGKV2D-28	A0A075B6P5;P01615	P01615;A0A075B6P5	KV228_HUMAN;KVD28_HUMAN	Immunoglobulin kappa variable 2-28	21.9368	22.3405	23.1776	22.0812	21.5016	22.2799	22.6657	22.3043	22.5017	23.1307	22.4061	22.7079	21.875	21.8319	22.8815	22.3571	21.3569	21.7968	22.4793	23.0862	21.9589	21.3964	22.3355	22.7047	22.2023	22.3795	22.9512	22.1652	22.2673	23.1336	22.6889	21.9724	22.4481	22.626	22.0356	21.9211	22.4582	23.0327	22.0845	21.5498	22.1197	22.5961	22.0732	22.2997
3	IGHV4-4	A0A075B6R2	A0A075B6R2	HV404_HUMAN	Immunoglobulin heavy variable 4-4	20.5344	20.2668	20.2902	20.5356	20.6487	20.8255	20.5593	20.0189	20.7062	21.0923	20.6715	21.348	19.6378	20.3659	20.7271	20.698	19.0619	20.2952	20.3791	20.4229	20.3906	20.6035	20.9104	20.5117	20.1113	20.1349	21.1751	20.0622	20.2814	21.2131	20.7008	20.3245	20.4321	21.2972	19.8469	20.2295	20.4257	20.3908	20.452	20.735	20.6893	20.4609	20.0214	20.2115
4	IGKV2D-29	A0A075B6S2	A0A075B6S2;A2NJV5	KVD29_HUMAN	Immunoglobulin kappa variable 2D-29	24.9014	24.9458	24.2987	23.9348	23.9701	23.7028	25.5657	24.154	24.8994	25.1331	25.0473	25.6094	23.7192	24.3059	24.7195	24.2649	23.923	24.5444	25.0717	24.4586	24.0566	23.7898	23.8872	25.6512	24.1406	24.6816	24.7815	24.7992	24.8708	25.5495	23.956	24.4096	24.4625	24.4564	24.448	24.5782	24.9975	24.4001	24.0286	23.9431	23.7072	25.4267	23.7879	24.5513
5	IGKV1-27	A0A075B6S5	A0A075B6S5	KV127_HUMAN	Immunoglobulin kappa variable 1-27	21.0368	21.3884	20.7582	20.9608	21.1221	20.8686	21.426	21.323	20.9923	21.7813	20.9005	21.8153	20.4669	21.08	21.5516	21.1784	19.9443	20.802	21.5495	20.6422	20.9405	21.0957	21.2196	21.5226	21.4127	20.7838	21.5647	20.7725	21.0253	22.1602	21.5625	21.0139	21.0927	21.7567	21.0042	20.8837	21.435	20.8162	21.0515	21.2904	20.7882	21.4717	21.2748	20.8166
6	IGKV3D-15	A0A087WSY6	A0A087WSY6	KVD15_HUMAN	Immunoglobulin kappa variable 3D-15	22.3876	22.7092	21.857	22.1387	22.4051	22.5082	22.8524	22.4811	22.1319	23.1837	22.4241	22.7101	22.3555	22.1844	22.2801	22.1561	22.0246	22.0284	22.5995	21.989	22.1821	22.0934	22.3959	22.5184	22.4162	22.1987	23.1755	22.1529	21.8025	22.7461	22.6594	22.1591	22.232	22.3175	22.0217	21.9982	22.6263	22.0205	22.1988	22.2881	22.0644	22.7895	22.1262	22.082
7	IGKV2-40;IGKV2D-40	A0A087WW87;P01614	P01614;A0A087WW87	KV240_HUMAN;KVD40_HUMAN	Immunoglobulin kappa variable 2-40	17.092	18.2475	17.1817	17.4529	17.279	17.5757	17.4174	17.3913	16.198	18.0087	17.9439	18.3211	17.2339	16.9838	17.4489	17.5702	16.6509	17.2557	18.4395	17.192	17.213	16.8535	17.7411	17.802	17.273	16.4074	18.145	17.6721	17.8516	18.9244	18.0674	16.8557	17.1865	17.5302	17.9905	16.9033	18.4308	17.3775	17.6652	17.4652	17.0631	17.6592	17.4041	16.6686
8	IGHV1-45	A0A0A0MS14	A0A0A0MS14	HV145_HUMAN	Immunoglobulin heavy variable 1-45	19.7639	20.2302	20.1103	19.6091	19.465	19.8632	20.1681	19.771	20.005	20.1698	19.7901	19.8345	19.4041	19.8923	19.9143	20.3138	19.5442	19.6853	19.4406	19.3152	19.1875	19.2129	20.3276	19.996	19.8758	19.3194	19.9966	19.8118	19.6211	19.8362	19.4139	19.9555	20.0223	20.1726	19.6088	19.6597	20.2435	19.944	19.5027	19.4509	19.8186	19.9758	19.7276	19.2156
9	IGHV3-49	A0A0A0MS15	A0A0A0MS15;A0A0B4J1V6	HV349_HUMAN	Immunoglobulin heavy variable 3-49	27.161	27.3669	26.6869	26.9607	27.2279	26.3851	28.0471	27.2694	26.7566	27.3844	27.6192	27.2985	26.885	27.1347	27.8884	27.639	26.6949	27.0913	27.4192	26.7339	26.8503	27.2198	26.1873	27.8604	27.2511	26.7228	27.3656	27.6359	26.8723	27.5218	27.2882	27.1606	27.8319	27.6571	26.9314	27.0658	27.3449	26.7432	26.8643	27.2295	26.162	27.638	27.1794	26.6881
10	IGKV6D-21	A0A0A0MT36	A0A0C4DH26;A0A0A0MT36	KVD21_HUMAN	Immunoglobulin kappa variable 6D-21	22.0387	22.5933	21.7106	22.1332	22.9214	22.4004	23.1759	22.575	23.3255	23.5111	22.662	23.3347	22.2842	23.1738	23.1828	22.9069	21.9715	21.7479	22.6541	21.6739	22.1357	22.7758	22.3041	23.2996	22.6754	23.0913	23.3182	22.6165	23.1848	23.0727	22.5906	23.0424	22.5784	22.9722	21.6524	21.7335	22.5284	21.6438	22.222	22.8412	22.3217	23.3693	22.4725	22.6996
11	IGHV6-1	A0A0B4J1U7	A0A0B4J1U7	HV601_HUMAN	Immunoglobulin heavy variable 6-1	22.5323	22.551	22.7077	22.3658	22.6132	22.9041	23.1982	22.1452	22.8788	23.2166	22.4569	23.0558	22.3514	22.379	22.4673	22.5401	22.1132	22.4151	22.6498	22.8301	22.3524	22.569	23.0906	23.3692	22.2928	22.6554	23.0742	22.563	22.2787	23.4425	23.096	22.3616	22.4879	22.804	22.224	22.4138	22.5901	22.7658	22.3932	22.6821	22.8688	23.0501	22.2507	22.7465
12	IGHV3-15	A0A0B4J1V0	A0A0B4J1V0	HV315_HUMAN	Immunoglobulin heavy variable 3-15	20.8205	20.6067	20.2465	20.2474	19.8059	20.4489	20.8687	20.0989	20.4234	21.5699	20.9768	21.0865	20.6987	20.5117	20.5827	20.7457	20.2907	20.5688	20.728	20.2474	20.2593	19.7963	20.4989	20.8824	20.2561	20.3173	21.5411	20.865	20.7834	21.248	20.7061	20.5543	20.6488	20.5606	20.2827	20.5508	20.6486	20.3168	20.2228	19.8336	20.6643	20.8567	20.2815	20.2464
13	IGHV2-26	A0A0B4J1V2	A0A0B4J1V2	HV226_HUMAN	Immunoglobulin heavy variable 2-26	18.9423	18.6492	18.0468	19.0398	19.0875	19.0345	18.9188	18.9003	18.6253	19.79	19.0998	19.6852	18.8706	19.1862	19.694	19.0292	18.0748	18.8012	18.769	18.2065	19.1939	19.3055	19.0823	19.1442	18.995	18.5235	19.6059	18.9254	18.7591	20.0509	19.0752	19.2928	19.6013	19.1093	18.5662	18.5716	18.7988	18.0388	19.182	19.2721	18.9633	19	18.6648	18.5615
14	IGHV3-74	A0A0B4J1X5	P01764;P01772;P01767;A0A0C4DH42;A0A0B4J1X5;P0DP03;P0DP02;P01768	HV374_HUMAN	Immunoglobulin heavy variable 3-74	27.9202	28.0705	27.6346	28.0157	27.7844	28.4532	28.666	28.0474	28.1865	28.9948	28.0593	28.6232	27.9585	28.0398	28.2715	28.3308	27.6899	27.7094	28.0538	27.6688	27.8847	27.7522	28.3709	28.5225	28	28.1224	28.9765	27.8826	27.4936	28.7099	28.3161	28.0995	28.1446	28.3113	27.9046	27.7182	28.1025	27.5987	27.9225	27.847	28.3007	28.5907	27.9747	27.9674
15	IGHV3-43	A0A0B4J1X8	A0A0B4J1X8	HV343_HUMAN	Immunoglobulin heavy variable 3-43	22.3791	21.5876	21.5259	21.1649	22.2594	21.8973	22.2967	22.207	22.0289	22.4397	21.0115	22.3657	21.6751	21.9096	21.5007	22.0013	21.4667	22.0545	21.55	21.7288	21.3822	22.0149	21.967	22.0841	22.1557	22.2858	22.5006	20.1529	21.1555	22.7364	22.2389	21.9919	21.3972	22.235	21.7155	22.0355	21.3808	21.1268	21.0647	22.1475	21.7164	22.1363	21.7762	21.9589
16	IGHV3-72	A0A0B4J1Y9	A0A0B4J1Y9	HV372_HUMAN	Immunoglobulin heavy variable 3-72	24.4503	24.8532	24.3348	24.5018	24.5735	25.0562	25.6469	24.6938	24.7406	25.4759	24.8852	25.3978	24.6663	24.7881	25.206	24.8917	24.3122	24.4187	24.8787	24.3713	24.5979	24.6215	25.0311	25.5769	24.7569	24.6585	25.5312	24.7608	24.5876	25.5154	24.9331	24.7364	25.1297	25.0258	24.471	24.3872	25.0014	24.4157	24.519	24.4904	24.9423	25.5255	24.7538	24.5086
17	IGKV1-13;IGKV1D-13	A0A0B4J2D9;P0DP09	A0A0B4J2D9;P0DP09	KV113_HUMAN;KVD13_HUMAN	Immunoglobulin kappa variable 1D-13	22.8305	22.7658	22.3529	22.6213	22.7622	22.9429	23.3438	22.7982	22.8419	23.3732	22.8188	23.6471	22.8744	22.9063	22.8883	23.0678	21.9871	22.6189	22.9776	22.5904	22.7602	22.8002	22.812	23.2854	22.8027	22.6179	23.1883	22.7451	22.6584	23.753	23.2931	22.8977	22.8197	23.167	22.592	22.3683	22.9112	22.4789	22.7674	22.8227	22.8221	23.2555	22.852	22.5613
18	IGKV3D-20	A0A0C4DH25	A0A0C4DH25	KVD20_HUMAN	Immunoglobulin kappa variable 3D-20	23.231	23.2745	23.193	22.9515	22.8227	23.8125	23.8413	23.1019	23.8597	23.9714	23.6907	24.3163	22.5638	23.3569	23.6018	22.755	22.1946	22.8857	23.2996	23.2549	23.099	22.9551	23.3477	23.6462	23.2225	22.7138	23.3386	22.9161	23.0093	24.813	22.6866	23.3141	23.2078	22.7493	22.5398	22.9592	23.1064	23.809	23.1023	22.7975	23.222	24.1712	22.9177	22.7885
19	IGHV3-16	A0A0C4DH30	A0A0C4DH30	HV316_HUMAN	Probable non-functional immunoglobulin heavy variable 3-16	19.3745	20.1299	19.355	19.3175	19.6248	19.9539	20.4551	20.2619	18.9059	20.1604	19.2614	19.5946	18.603	18.9708	19.4305	19.3334	18.6437	19.3248	20.2283	19.4173	19.4322	19.5743	20.0306	20.2573	20.3102	18.7419	20.0137	19.1366	18.6462	19.3878	18.9702	18.771	19.3867	19.3756	18.6506	19.277	20.2738	19.3852	19.215	19.5378	19.8389	20.3214	20.1812	18.4355
20	IGHV4-28	A0A0C4DH34	A0A0C4DH34	HV428_HUMAN	Immunoglobulin heavy variable 4-28	19.9272	20.1027	19.9019	20.3924	20.5171	20.7161	21.0362	19.766	20.3953	20.9428	20.0635	21.1077	19.3257	20.1307	20.1086	20.4009	18.5499	19.6043	20.0749	20.1678	20.1691	20.4789	20.7751	21.2134	20.0174	20.1981	21.0953	19.8171	19.2726	21.1874	20.2445	19.9697	20.0168	20.9929	19.3117	19.7598	20.1756	20.0189	20.3055	20.5664	20.0325	20.9674	19.8931	20.1471
21	IGHV3-35	A0A0C4DH35	A0A0C4DH35	HV335_HUMAN	Probable non-functional immunoglobulin heavy variable 3-35	21.1399	21.46	21.2324	21.0582	20.2739	21.6612	22.2158	21.3272	21.5277	22.0738	21.7482	22.0682	21.1373	20.9283	21.5343	21.2746	21.2531	21.1089	21.6182	21.3439	21.1146	20.2373	21.6054	21.939	21.3599	21.3386	21.797	21.6161	21.1338	21.9903	21.3065	20.8888	21.5792	21.2141	21.2937	20.9874	21.4972	21.2056	20.8942	20.333	21.4775	22.0412	21.2633	21.1973
22	IGHV3-38	A0A0C4DH36	A0A0C4DH36	HV338_HUMAN	Probable non-functional immunoglobulin heavy variable 3-38	24.5164	24.978	24.3563	24.526	24.5564	25.0151	25.2579	24.8276	24.7062	25.225	24.6797	25.2194	24.5642	24.9426	25.2653	24.8933	24.4515	24.2302	24.9911	24.3409	24.6902	24.5548	25.0545	25.1895	24.8349	24.543	25.2321	24.5847	24.5812	25.2501	24.7647	24.9156	25.0896	24.9367	24.6357	24.3695	24.9993	24.3413	24.5887	24.6071	24.9083	25.0832	24.8143	24.6566
23	IGHV5-51	A0A0C4DH38	A0A0C4DH38	HV551_HUMAN	Immunoglobulin heavy variable 5-51	20.9492	20.8543	20.8835	21.2267	21.353	21.1713	21.4991	21.1622	21.2642	21.8429	21.5511	22.2424	20.3597	20.4642	21.4892	21.5773	20.4416	20.5966	20.9691	20.9584	21.1964	21.2862	21.3475	21.6632	21.1917	21.0311	21.5419	21.3626	21.4511	22.5859	21.6179	20.4842	20.9819	22.3765	21.3549	20.7344	20.8955	20.9677	21.3633	21.3991	20.9121	21.5052	20.8659	21.061
24	IGHV2-70D	A0A0C4DH43	P01814;A0A0C4DH43	HV70D_HUMAN	Immunoglobulin heavy variable 2-70D	23.0923	22.4018	22.6524	23.7262	23.2436	22.8857	23.2473	22.1758	23.026	23.3207	23.5135	22.6471	21.6778	23.3742	22.8585	23.5074	22.1642	22.5461	22.6188	22.5998	23.9135	23.2846	22.726	23.4925	22.0027	22.8499	23.4214	23.4685	22.6768	22.794	21.8679	23.2957	22.9247	23.753	22.4273	22.6917	22.801	22.9209	23.9024	23.1827	22.6637	23.2926	22.1449	23.071
25	IGKV1-8;IGKV1-9	A0A0C4DH67;A0A0C4DH69	A0A0C4DH69;A0A0C4DH67	KV108_HUMAN;KV109_HUMAN	Immunoglobulin kappa variable 1-8	21.1043	20.5524	20.2132	20.4031	20.4925	20.5686	20.9122	20.566	20.087	20.4873	20.7229	20.6357	20.2261	20.4802	20.9729	20.2617	19.9521	20.4581	20.72	19.5595	20.2229	20.3235	20.7077	20.9302	20.244	20.3528	20.7237	20.1509	20.4117	20.6986	21.1844	20.4648	20.7034	20.6205	20.3917	20.667	19.875	20.6373	20.3967	20.3176	20.3286	20.8717	20.1199	20.0753
26	IGKV2-24	A0A0C4DH68	A0A0C4DH68;A0A075B6R9	KV224_HUMAN	Immunoglobulin kappa variable 2-24	23.4251	23.6502	23.6599	23.1682	22.4106	23.8186	23.209	23.1741	23.1116	23.5682	23.5781	23.6188	22.981	22.5243	24.0347	24.0072	22.7111	23.2526	23.8567	23.502	23.1068	22.3692	24.0846	23.7131	23.405	22.9198	23.5541	23.403	22.7448	23.6411	23.5958	22.4423	23.8141	24.167	23.1728	22.9476	23.9011	23.5838	22.9504	22.2143	23.8095	23.344	23.1859	22.6773
27	IGLC7	A0M8Q6	A0M8Q6	IGLC7_HUMAN	Immunoglobulin lambda constant 7	18.6158	18.8942	17.9658	18.7605	19.0071	18.6729	18.7739	18.8539	18.4684	19.391	18.5368	19.1531	18.2285	19.073	19.271	18.9791	17.8661	18.4333	18.7622	18.0853	18.9472	18.9478	18.9573	19.051	19.0484	18.7031	19.3705	18.8546	18.0312	19.4686	18.5168	19.3555	19.5961	19.155	18.0737	18.2728	18.9903	18.0168	18.8621	19.0117	18.9877	19.0881	19.282	18.6602
28	IGLL5	B9A064	B9A064;P0DOX8	IGLL5_HUMAN	Immunoglobulin lambda-like polypeptide 5	26.8209	26.7964	26.1394	26.787	26.3306	26.7567	26.7831	27.0452	26.4554	27.1704	26.6964	27.3605	25.7319	26.5979	27.02	26.3971	25.0806	26.4657	26.8497	26.0549	26.7066	26.1826	26.9656	27.057	26.977	26.0952	27.0342	26.6539	26.3866	27.31	26.6173	26.6188	26.8085	26.9774	25.8989	26.6502	26.8332	26.1171	26.8625	26.2967	26.8534	26.7683	27.0992	26.391
29	PDLIM1	O00151	O00151	PDLI1_HUMAN	PDZ and LIM domain protein 1	22.9188	22.6209	23.041	22.6811	22.9302	23.1747	22.5052	22.5438	24	23.6467	23.0809	24.2663	23.0049	23.0467	23.075	22.9192	22.8368	23.0885	22.4448	23.1373	22.3059	22.7432	23.2509	22.6173	22.5626	22.8462	22.8485	22.9071	22.3954	23.2463	23.1878	24.1068	22.8462	23.5012	23.2823	22.8266	22.718	23.1156	22.5011	22.8133	22.6147	22.573	22.366	22.4707
30	MASP2	O00187	O00187	MASP2_HUMAN	Mannan-binding lectin serine protease 2	22.3613	21.9177	22.3321	22.3847	22.5555	22.4494	21.8808	22.671	22.447	22.1809	22.1501	22.6324	22.0533	22.9366	23.0491	22.4634	22.3794	22.0389	22.0464	22.2707	22.4313	22.4748	22.5527	22.1197	22.5701	22.5837	22.5145	22.3156	22.2629	22.864	22.4433	22.8008	22.8186	22.5045	22.9262	22.2322	22.2577	22.3484	22.3916	22.4536	22.3841	22.1608	22.6009	22.6006
31	QSOX1	O00391	O00391	QSOX1_HUMAN	Sulfhydryl oxidase 1	25.6081	25.6296	25.4584	25.7029	25.5992	25.7838	25.6559	25.7429	25.9297	25.5845	25.6367	25.8176	25.8356	25.8694	25.768	25.8336	25.9368	25.4668	25.6838	25.5048	25.6725	25.6859	25.7377	25.6506	25.7646	25.8238	25.7684	25.7136	25.7147	25.7548	25.8853	25.7996	25.7105	25.8308	25.9191	25.4541	25.7518	25.5801	25.7221	25.695	25.9124	25.7353	25.8234	25.8044
32	CHL1	O00533	O00533	NCHL1_HUMAN	Neural cell adhesion molecule L1-like protein	25.1094	24.7548	24.8488	25.0479	25.0117	24.9679	24.7466	24.9747	24.7581	24.8523	24.7849	24.9799	24.7484	25.0948	25.1979	24.9995	24.939	24.8844	24.8655	25.0478	25.0209	24.9662	24.9878	24.9348	24.9013	24.7819	24.8646	24.8079	24.7848	25.2341	24.9092	24.9784	25.0124	25.0438	25.0423	24.9766	24.8433	24.9853	25.055	25.0938	24.9395	24.9196	24.9643	24.8008
33	NRP1	O14786	O14786	NRP1_HUMAN	Neuropilin-1	22.6705	22.2567	22.0895	22.4897	22.2737	22.7613	22.7227	22.6365	23.0758	22.9338	22.9041	23.3238	22.8973	23.4203	22.8031	23.1361	22.3294	22.4954	21.7291	22.5695	22.4381	22.1985	22.7557	22.9576	22.5867	22.3766	23.1427	22.7031	22.7128	23.6177	23.6825	22.9336	22.4121	23.2909	22.8811	22.6738	22.0079	22.2833	22.4505	22.0903	22.3277	23.2524	22.7644	22.723
34	APOL1	O14791	O14791	APOL1_HUMAN	Apolipoprotein L1	19.8242	20.0708	20.2519	20.0907	20.897	20.2441	20.1406	20.674	21.0092	20.1951	20.3478	20.0252	19.9916	21.6922	21.353	20.5809	20.5556	19.7469	20.1612	20.3497	20.2503	20.9981	20.252	20.3269	20.7823	20.8901	20.3036	20.2905	20.2041	20.4207	20.4439	21.7932	21.3916	20.7422	21.0162	19.433	19.9695	20.2565	20.0387	20.9613	20.1553	20.2688	20.6007	20.7834
35	MYL12A;MYL12B	O14950;P19105	P19105;O14950	ML12A_HUMAN;ML12B_HUMAN	Myosin regulatory light chain 12B	25.0992	23.9107	24.8329	23.7103	24.4269	24.0546	24.6356	23.9493	24.5749	24.0734	24.2227	24.81	24.4593	23.4717	24.8433	24.7664	25.2578	24.8126	23.7199	24.8796	24.0999	23.9871	24.064	23.9676	23.9942	24.6095	23.1995	24.7094	25.2571	24.8417	24.5126	23.4277	25.0146	24.9135	24.6794	24.7958	23.2734	24.8052	23.2701	23.8977	23.4249	23.7347	23.5056	23.9446
36	PLXNB2	O15031	O15031	PLXB2_HUMAN	Plexin-B2	22.7608	22.6198	22.7517	22.5977	22.7506	23.2238	22.8461	23.0049	23.1323	22.9607	22.6671	23.073	22.6147	23.2288	23.179	22.7602	22.7823	22.7385	22.5379	22.6884	22.8741	22.6139	22.8504	22.7288	22.9786	23.0334	22.8304	22.6868	22.4537	23.2809	22.7291	23.0733	23.2549	22.9183	23.1272	22.9079	22.6067	22.7366	22.9169	22.7922	22.9442	22.7267	23.1747	22.9846
37	ARPC1B	O15143	O15143	ARC1B_HUMAN	Actin-related protein 2/3 complex subunit 1B	24.0079	23.7995	23.8249	23.7908	23.8035	23.8534	23.8638	23.8732	23.7717	23.532	23.6766	23.633	23.8407	24.1446	23.8611	23.7939	23.9855	23.9253	23.8796	23.7518	23.8399	23.8055	23.9071	23.6795	23.8768	23.9242	24.1076	24.0035	23.8787	23.7131	23.8867	24.1353	23.89	23.9327	23.9646	23.9356	23.8108	23.6884	23.8273	23.7866	23.8266	23.8242	23.8173	23.8359
38	NCAM2	O15394	O15394	NCAM2_HUMAN	Neural cell adhesion molecule 2	23.2468	23.0495	23.2344	23.2423	23.1616	23.1283	23.3119	23.3152	23.4055	23.5145	23.3084	23.2869	23.1814	23.4428	23.3501	23.3019	23.2494	23.1841	23.2061	23.1312	23.384	23.2079	23.1704	23.2522	23.3419	23.2439	23.4429	23.38	23.1486	23.2607	23.0521	23.4733	23.5648	23.4086	23.3885	23.2009	23.2821	23.071	23.361	23.1355	23.2099	23.1028	23.2777	23.2131
39	ARPC5	O15511	O15511	ARPC5_HUMAN	Actin-related protein 2/3 complex subunit 5	23.9697	23.6619	24.5419	24.1796	22.9396	22.6783	22.5287	23.9348	23.1352	23.6513	23.6184	24.213	23.2767	24.0459	24.7845	22.9694	23.4365	24.0233	23.5226	23.8638	24.5765	24.051	24.2933	24.2455	23.8613	24.7136	24.3905	23.4309	23.7734	24.1458	23.7197	23.8597	24.5534	23.416	24.1092	23.9292	23.2282	24.5446	24.6711	23.7922	23.6591	24.2011	24.0362	24.574
40	PLXNB1	O43157	O43157	PLXB1_HUMAN	Plexin-B1	27.6007	27.066	27.429	27.5686	27.0688	27.3743	27.4109	27.781	27.2391	27.2043	27.3585	27.3159	27.6864	27.74	27.6223	27.4837	27.7395	27.477	27.502	26.997	27.5902	26.9481	27.4019	27.484	27.5361	27.4638	27.488	27.5536	27.659	27.3513	27.6229	27.8483	27.64	27.4431	27.551	27.4513	27.4244	27.7646	27.5467	27.4041	27.4005	27.4703	27.1547	27.3577
41	B4GAT1	O43505	O43505	B4GA1_HUMAN	Beta-1,4-glucuronyltransferase 1	22.8489	22.7882	22.6013	22.1682	22.2508	22.8476	22.8147	22.3939	23.1316	22.7633	22.5575	23.376	22.8275	22.8526	23.1556	22.6229	22.9527	22.6376	22.5875	22.6527	22.5027	22.3826	22.6432	22.474	22.4151	23.0945	22.8272	22.655	22.0726	22.7031	23.0578	22.7063	23.164	22.7135	23.0986	22.9252	22.5058	22.5903	22.484	22.4895	22.3547	22.5751	22.5526	23.0121
42	ACTN4	O43707	O43707	ACTN4_HUMAN	Alpha-actinin-4	23.0984	23.1265	23.0692	23.0519	22.909	22.6273	22.8775	23.4364	23.2458	20.3085	23.2614	22.4943	22.502	22.2171	22.8061	22.6568	23.2823	23.2921	23.3193	23.213	23.1028	22.9587	23.1863	23.2574	23.5765	22.5167	22.7049	23.0709	22.7641	22.177	22.4655	22.6499	23.2472	23.2408	23.294	23.0747	22.6301	23.3376	23.2642	23.0226	23.4284	23.1642	23.7174	23.3445
43	CD5L	O43866	O43866	CD5L_HUMAN	CD5 antigen-like	22.9225	23.6637	22.5944	21.9601	22.4173	22.3589	22.6306	22.5949	22.9092	23.1521	23.4438	23.4042	23.2106	22.6784	22.4246	22.6671	23.0936	22.786	23.8094	22.7855	21.9514	22.3152	22.4868	22.7727	22.593	22.7428	23.0838	23.3333	22.1945	23.5922	23.6776	22.7742	22.3806	22.9492	23.4372	22.7331	23.7796	22.7589	22.0012	22.3962	22.2394	22.6336	22.4728	22.7261
44	WDR1	O75083	O75083	WDR1_HUMAN	WD repeat-containing protein 1	22.3346	21.9871	22.2044	22.383	22.207	22.6225	22.7711	22.5995	22.6611	22.3408	22.3154	22.6524	22.2476	22.5675	22.8624	22.5307	22.1834	22.1627	22.21	22.3304	22.3608	22.4058	22.2541	22.4385	22.3297	22.8245	22.4302	21.9801	22.2142	22.8909	22.5485	22.49	22.5607	22.6596	22.6656	22.3324	22.0531	22.2143	22.3573	22.5924	22.5196	22.2689	22.573	22.4537
45	GGCT	O75223	O75223	GGCT_HUMAN	Gamma-glutamylcyclotransferase	22.1903	21.8816	22.4598	21.9466	21.8426	22.7964	22.6735	22.1148	23.2209	22.1886	21.605	22.6269	21.8417	22.1515	22.7345	21.8278	22.0291	22.3008	21.2383	22.3501	22.5845	22.0727	22.1331	22.4718	22.0661	23.3566	22.1196	21.7647	21.9213	22.2358	21.5088	22.1543	23.2967	21.7821	21.8784	22.7506	21.4988	22.3397	22.5787	21.9413	22.1519	22.2359	23.6379	23.1956
46	FCN3	O75636	O75636	FCN3_HUMAN	Ficolin-3	22.9957	23.1518	23.7932	23.397	23.0425	23.9174	23.7018	23.5379	24.1017	23.5163	23.6992	23.6076	23.2692	22.6058	23.9741	23.3662	23.409	22.5419	23.1916	23.8965	23.5586	22.8762	23.8897	23.8611	23.5948	23.9478	23.267	23.4835	23.3633	23.7678	23.822	22.4817	23.773	23.6688	23.7564	22.4467	23.1933	23.9306	23.5825	23.0883	23.805	23.7875	23.5008	24.0602
47	ATRN	O75882	O75882	ATRN_HUMAN	Attractin	23.6042	23.1238	23.4786	23.3552	23.5137	23.4653	23.4381	23.465	23.585	23.3414	23.3626	23.4198	23.3153	23.6932	23.9131	23.8584	23.5058	23.4706	23.1629	23.4829	23.3287	23.5675	23.4973	23.2938	23.4756	23.3726	23.174	23.2621	23.3836	23.6847	23.7365	23.7323	24.0073	23.9192	23.646	23.4581	23.1765	23.4873	23.295	23.5177	23.4398	23.3327	23.4457	23.3921
48	CLSTN1	O94985	O94985	CSTN1_HUMAN	Calsyntenin-1	23.5555	23.3394	23.6967	23.6805	23.7707	23.9114	24.1662	23.7824	23.5446	23.6388	23.4895	24.2427	23.5482	24.1313	23.6493	23.9475	24.0123	23.0728	24.3373	23.5873	23.8848	24.0421	23.6155	23.7608	23.4496	23.463	23.9282	23.8283	23.9358	23.4221	23.689	24.1257	23.7911	23.9768	23.9085	23.5395	23.6667	23.7638	23.7403	23.803	23.9529	24.2292	23.7072	23.8636
49	APOM	O95445	O95445	APOM_HUMAN	Apolipoprotein M	23.8217	23.4369	23.794	23.6951	23.5631	23.3954	23.4396	23.4775	23.6949	23.7269	23.3932	23.8904	23.2926	23.4477	23.5853	23.6991	23.9082	23.7474	23.4948	23.7959	23.6698	23.4783	23.3377	23.4484	23.5222	23.6822	23.1238	23.3465	23.4893	24.2276	23.4334	23.5789	23.6138	23.7902	24.1457	23.5513	23.4631	23.8382	23.5756	23.5618	23.2718	23.2962	23.4343	23.6552
50	H6PD	O95479	O95479	G6PE_HUMAN	GDH/6PGL endoplasmic bifunctional protein	23.2264	23.138	23.4027	23.2107	23.2565	22.9724	23.0741	23.201	23.2158	22.5145	23.0676	23.3183	22.4402	22.7693	23.6454	22.9504	23.216	23.0608	23.1734	23.0289	23.3228	23.2077	22.9797	22.9662	23.521	23.554	23.0246	23.238	23.4045	23.0366	22.6157	23.5478	23.423	23.2463	23.4466	22.8875	23.1181	22.963	23.2478	23.2264	22.8033	22.4067	23.628	23.3817
51	VNN1	O95497	Q9NY84;O95497	VNN1_HUMAN	Pantetheinase	23.7711	23.5432	23.7966	23.9146	23.7274	24.1622	23.7489	24.0264	24.1217	23.5814	23.8103	24.1569	23.6177	24.0004	24.7348	23.7031	23.9425	24.1752	23.5484	23.456	23.7084	23.7669	23.4855	23.9212	23.6825	23.8372	23.7453	23.7597	23.917	24.5127	24.079	23.9451	24.4516	24.1283	24.0915	23.7453	23.462	23.7917	23.9147	23.6936	23.534	23.9297	24.0503	23.9343
52	CAVIN2	O95810	O95810	CAVN2_HUMAN	Caveolae-associated protein 2	22.6263	21.9505	22.5874	22.3477	22.4263	22.3874	22.5061	22.6951	22.7877	23.4215	22.4534	23.0784	23.2513	23.2518	22.9436	23.9588	23.1593	21.4112	22.2023	22.2384	22.1049	22.6348	22.3879	22.7674	22.6403	22.7959	22.6876	22.4367	22.7854	23.6176	23.0392	23.2274	23.0343	22.8774	22.7253	21.9339	22.1425	22.135	22.3119	22.3942	22.1086	22.7978	22.738	22.6473
53	LDHA	P00338	P00338	LDHA_HUMAN	L-lactate dehydrogenase A chain	23.0638	23.0995	23.1992	22.952	22.8964	23.2049	23.064	23.5849	23.3863	23.8327	23.5973	23.4273	23.0794	23.5113	23.1357	23.4297	23.0724	23.2288	23.1514	23.1065	23.045	22.9682	23.1247	23.0902	23.4643	22.9675	23.4447	23.3703	22.8571	23.3064	23.3569	23.4547	22.9771	23.3217	23.2435	23.5105	23.244	23.224	23.0413	23.0523	23.6056	23.3229	23.1813	23.0831
54	GSR	P00390	P00390	GSHR_HUMAN	Glutathione reductase, mitochondrial	23.7954	23.659	23.7968	23.6413	23.6953	24.0672	23.6485	23.8731	23.9102	23.568	23.3192	24.2052	23.1307	23.9713	24.2687	23.483	23.5058	23.6392	23.5722	23.9675	23.9722	23.6698	23.9808	23.7205	23.7296	23.8154	23.6888	23.1849	23.7328	24.3965	23.8211	23.9578	24.1638	23.9232	23.9972	23.8195	23.5495	23.8583	23.9395	23.7738	23.7653	23.7443	24.0641	23.8982
55	CP	P00450	P00450	CERU_HUMAN	Ceruloplasmin	25.0813	24.8581	25.0549	25.17	25.1898	25.3557	24.6234	25.4338	25.203	24.9564	24.9051	25.3106	24.6708	26.01	25.5413	24.7629	25.1019	24.9328	24.9731	25.1043	25.1347	25.0995	25.3015	25.0058	25.3968	24.9787	24.9989	24.8	24.9119	25.7095	25.3412	25.8874	25.2102	25.0396	25.6428	24.7805	24.9695	25.1611	25.1833	25.2292	25.1533	24.9026	25.3047	25.0728
56	F8	P00451	P00451	FA8_HUMAN	Coagulation factor VIII	18.065	17.9114	18.4946	18.4446	18.8379	18.4874	18.7232	18.9995	19.067	18.3977	17.9433	18.6647	18.2902	19.5062	19.417	18.3746	19.1946	17.5012	17.9811	18.9448	19.0642	18.808	18.3572	18.8351	18.8892	19.3935	18.6125	18.2415	18.5424	19.1479	18.2641	19.1315	19.7842	18.4336	18.9002	17.9625	17.9544	18.6993	18.9135	18.7679	18.8996	19.0004	19.1828	19.6099
57	F13A1	P00488	P00488	F13A_HUMAN	Coagulation factor XIII A chain	24.2866	24.2601	24.4522	24.482	24.4184	24.3179	24.1297	24.3589	25.0313	24.4325	24.1703	24.723	23.8997	24.4286	24.7654	24.1609	24.2192	24.0954	23.9036	24.2947	24.6026	24.3002	24.2122	24.1695	24.4542	24.8496	24.0419	23.957	24.0046	24.8154	24.3921	24.5682	24.962	24.5411	24.7518	24.2757	24.021	24.2654	24.8178	24.2816	23.8578	24.1727	24.7109	24.7353
58	PNP	P00491	P00491	PNPH_HUMAN	Purine nucleoside phosphorylase	25.1134	24.3825	25.3843	24.3056	24.564	24.9773	25.5733	25.52	25.2386	25.2143	23.937	24.7398	24.0237	24.4974	24.3676	25.0136	25.1281	24.7258	24.1965	24.7993	24.3679	24.6886	24.0144	24.2398	25.7932	24.9214	24.4496	25.1085	24.6999	23.7978	24.1085	25.3344	24.7038	24.6629	25.8792	24.0892	24.8872	24.3813	24.2494	24.6641	25.2039	24.994	25.7879	25.3946
59	EGFR	P00533	P00533	EGFR_HUMAN	Epidermal growth factor receptor	22.0847	22.1087	22.0842	22.315	22.2987	22.3249	21.6106	22.5133	22.1643	21.7047	21.7857	22.3683	21.9047	22.1962	22.3839	22.8888	22.8799	22.3827	22.2982	22.5386	22.4187	22.6645	22.1615	22.0281	22.6882	22.0627	21.7691	21.9316	21.9178	22.3384	21.7319	22.7768	22.1143	21.7352	22.3644	22.6383	22.3181	22.3158	21.3634	22.5752	22.2035	22.2989	21.9302	22.4214
60	PGK1	P00558	P00558;P07205	PGK1_HUMAN	Phosphoglycerate kinase 1	24.5649	24.2739	23.9757	24.2577	24.3056	24.3047	24.3191	24.2775	24.3661	24.2806	24.1526	24.2454	24.1532	24.586	24.3793	24.2025	24.3689	24.3672	24.3812	24.227	24.1321	24.2644	24.3671	24.2497	24.445	24.0926	24.2875	24.2228	24.3434	24.0254	24.1313	24.5051	24.4488	24.4702	24.1763	24.4631	24.2973	24.1925	24.2569	24.2307	24.3707	24.271	24.5301	24.3345
61	F2	P00734	P00734	THRB_HUMAN	Prothrombin	25.9926	25.4667	25.7944	25.749	25.8112	25.9594	25.6625	25.7915	25.918	25.8185	25.7455	25.8758	25.4528	26.1582	26.3735	26.0108	25.5379	25.7094	25.5396	25.7938	25.79	25.757	26.0407	25.7339	25.7292	25.7498	25.6872	25.6802	25.7198	26.1016	26.1279	26.0538	26.1383	26.3787	26.098	25.7565	25.4412	25.8181	25.7989	25.8572	25.8476	25.6035	25.5678	25.687
62	C1R	P00736	P00736	C1R_HUMAN	Complement C1r subcomponent	25.1496	24.7541	25.0871	24.8525	24.9666	25.2461	24.9734	24.7081	25.1189	25.0664	24.9298	25.1122	24.7555	25.2263	24.9848	24.9056	24.6156	24.9549	24.8519	25.1125	24.824	24.8218	25.2088	25.2927	24.6853	25.0668	25.0912	24.8327	25.083	25.353	25.1333	25.1738	24.9507	25.1105	25.2193	24.8579	24.8519	25.0382	24.75	24.9059	24.9419	25.1436	24.5695	25.0268
63	HP	P00738	P00738	HPT_HUMAN	Haptoglobin	26.376	26.2643	27.1516	26.9301	26.7952	26.9629	26.2954	26.7005	28.322	27.6347	26.7136	27.487	26.7553	28.4961	27.9166	25.9659	26.3821	26.4928	26.3185	27.3235	27.6139	26.9783	27.0201	27.4403	26.7541	27.7354	28.3999	26.9561	26.492	27.5769	26.7939	27.6784	27.3182	26.0465	27.0539	25.6916	25.8236	27.2491	27.3608	26.9297	25.8463	27.0802	26.4126	27.6239
64	HPR	P00739	P00739	HPTR_HUMAN	Haptoglobin-related protein	23.7626	23.856	24.5654	23.7778	25.195	24.4424	24.3017	24.115	25.6237	24.6114	24.2149	24.7588	23.8334	25.8578	25.9033	24.1045	23.9152	23.4899	23.9136	24.735	23.9973	25.1035	24.4516	24.7648	24.0915	25.3467	24.6775	24.1317	23.6557	25.0076	24.4744	25.6317	25.5782	24.2989	24.4763	23.2661	23.7474	24.6358	23.9602	25.143	23.9325	24.6481	23.8395	25.2277
65	F9	P00740	P00740	FA9_HUMAN	Coagulation factor IX	20.531	20.8676	20.6866	21.0695	20.919	20.9046	20.6183	21.1192	20.886	20.7966	20.7914	20.9099	20.7875	21.6513	21.1372	21.2108	20.5142	20.4844	20.7391	20.7961	21.0263	20.8346	21.0777	20.793	21.1231	20.9752	20.8019	20.8559	20.7184	21.0017	20.858	21.4109	21.0889	21.1346	20.6798	20.6132	20.6884	20.7272	21.0099	20.8097	20.9707	20.9376	20.9317	20.9422
66	F10	P00742	P00742	FA10_HUMAN	Coagulation factor X	26.3869	26.24	26.6403	26.6077	26.3968	26.7167	26.2932	26.5015	26.9577	26.5266	26.4791	26.5418	26.375	26.9836	26.9119	26.6892	26.5561	26.1781	26.2404	26.6368	26.6287	26.4409	26.715	26.3067	26.5731	26.7125	26.3701	26.548	26.4733	26.807	26.4545	26.8793	26.8081	26.7755	26.6656	26.1204	26.2531	26.6169	26.5705	26.5066	26.6898	26.2485	26.4369	26.6645
67	CFD	P00746	P00746	CFAD_HUMAN	Complement factor D	21.2889	20.839	20.8427	20.7047	21.2859	21.0018	20.6647	20.9303	20.6137	20.9303	21.159	21.4579	20.4404	21.2591	21.2775	21.26	20.354	20.6674	20.9521	20.8054	20.5471	21.1179	21.2062	20.8104	20.7383	20.6439	20.9981	21.0096	21.0805	21.8905	21.1172	21.3212	21.0972	21.8202	21.1584	21.0249	21.0205	20.9067	21.0921	21.5272	21.2804	21.1218	21.0325	20.683
68	PLG	P00747	P00747;P08519	PLMN_HUMAN	Plasminogen	24.0957	23.7598	23.8438	24.0699	23.7244	24.2694	24.0305	24.3223	24.6135	23.8958	23.9367	24.3908	23.6495	24.4924	24.5244	24.0204	23.9754	23.8891	23.7424	23.8238	24.3179	23.6693	24.0979	23.9775	24.3425	24.5485	23.7028	24.0174	23.8215	24.2941	23.9341	24.4111	24.6757	24.1719	24.2298	24.2209	23.5903	23.7718	24.2837	23.6455	23.944	23.8391	24.5455	24.5542
69	F12	P00748	P00748	FA12_HUMAN	Coagulation factor XII	23.9942	23.5946	24.2295	24.4742	23.7599	24.4091	22.9923	24.6463	23.8425	24.37	24.2573	24.7485	23.9644	24.2556	24.7706	23.9316	24.3211	23.7022	23.6983	24.1693	24.5797	23.7332	24.4702	23.0379	24.7496	23.5879	24.0392	24.1819	24.0028	24.8501	24.4403	24.3336	24.6128	24.1699	24.6413	23.7081	23.5767	24.2805	24.5939	23.7348	24.2696	22.9149	24.6668	23.683
70	CFB	P00751	P00751	CFAB_HUMAN	Complement factor B	25.8554	25.5189	25.9873	25.9132	26.2354	26.1262	25.6192	25.849	26.3412	26.375	25.761	25.9572	25.662	26.5297	26.2526	26.2349	25.835	25.793	25.6274	25.9521	25.9587	26.1845	25.8838	26.1612	25.8633	26.142	26.651	25.6154	25.9651	26.1727	26.0071	26.0794	26.1412	26.348	26.3955	25.6072	25.5979	26.01	25.9992	26.2041	25.8441	25.9994	25.7647	26.1974
71	CA1	P00915	P00915	CAH1_HUMAN	Carbonic anhydrase 1	23.5154	23.3144	23.501	23.6233	23.487	23.6029	24.0068	23.5746	23.8129	23.5269	23.7245	23.4466	23.5925	23.8061	23.6998	23.4959	23.4789	23.3292	23.6885	23.522	23.7964	23.4763	23.7396	24.0559	23.3888	23.4453	23.7665	23.5118	23.4612	23.6088	23.983	23.6375	23.7561	23.9199	23.9561	23.4878	23.4882	23.4726	23.7294	23.5142	24.3629	23.7308	23.6837	23.4261
72	CA2	P00918	P00918	CAH2_HUMAN	Carbonic anhydrase 2	20.5596	20.2421	20.753	20.3805	20.7218	20.8452	20.4014	20.1372	21.1422	20.6241	20.3895	20.9963	19.9645	20.0969	20.8607	20.4229	20.3627	20.2917	19.9906	20.6143	20.88	20.2644	20.4803	20.1442	20.0848	20.7789	20.5051	20.2139	19.7451	20.549	20.7116	19.9934	20.9927	20.4667	20.5933	20.4872	19.9448	20.6109	20.8825	20.7151	20.7641	20.1806	20.434	20.7947
73	SERPINC1	P01008	P01008	ANT3_HUMAN	Antithrombin-III	24.8751	24.3835	24.6007	24.5386	24.7137	25.0036	24.5613	24.7583	25.0038	24.8734	24.9043	24.9341	24.6224	24.9514	25.2343	24.9532	24.7137	24.6583	24.4587	24.6538	24.6007	24.7153	25.0741	24.6722	24.7257	24.7214	24.7121	24.812	24.8234	25.166	25.211	24.9154	25.0035	25.2186	25.1791	24.5544	24.4041	24.6959	24.6898	24.814	24.9368	24.6043	24.6323	24.7498
74	SERPINA1	P01009	P01009	A1AT_HUMAN	Alpha-1-antitrypsin	27.3612	26.8091	26.3868	27.0019	26.9052	27.3997	26.8472	27.3058	27.5523	27.3729	27.4395	27.3874	27.1522	28.0346	27.2369	27.104	27.2683	27.2524	26.8506	26.5666	27.2708	26.9231	27.4087	27.2146	27.3774	27.2458	27.6121	27.1201	27.0443	27.6191	27.6575	27.6116	27.1266	27.2411	27.9216	27.0849	26.7244	26.4943	27.1477	26.9335	27.1537	26.921	27.0674	27.1255
75	SERPINA3	P01011	P01011	AACT_HUMAN	Alpha-1-antichymotrypsin	25.5484	25.0511	25.3309	25.4443	25.2905	25.6354	25.1303	24.9816	25.7631	25.5211	25.3339	25.4511	25.1031	25.7559	25.9149	25.0795	24.9848	25.3973	25.1333	25.4349	25.6436	25.4997	25.6031	25.4454	24.8434	25.3907	26.2459	25.2226	25.0844	25.8423	25.8889	25.1537	25.4647	25.463	25.901	25.4812	25.1662	25.5345	25.77	25.6217	25.5087	25.4507	24.8583	25.5679
76	AGT	P01019	P01019	ANGT_HUMAN	Angiotensinogen	24.8914	25.5863	25.0445	25.1016	25.034	25.336	24.539	26.6734	25.0329	24.8875	25.311	25.0865	24.3069	26.3528	25.1649	25.1942	25.0206	24.7153	25.6649	24.94	25.072	24.9474	25.5566	24.7372	26.5289	24.7806	24.5906	25.303	24.6813	25.5123	25.1652	26.2288	24.98	25.7206	25.5573	24.5133	25.4453	25.0139	25.1881	25.1128	25.3408	24.7114	26.3996	24.8393
77	A2M	P01023	P01023	A2MG_HUMAN	Alpha-2-macroglobulin	27.3836	26.8667	27.4229	26.5227	27.0953	27.4324	26.8235	26.6455	26.9616	26.834	27.8031	26.9338	26.9893	27.5153	26.7349	27.4112	26.6654	27.2939	26.9335	27.5027	26.5433	27.0349	27.4461	26.9203	26.7106	26.7406	26.5813	27.7401	26.6616	27.1799	27.4794	27.5603	26.6597	27.615	27.0395	27.1236	26.8742	27.499	26.5259	27.065	27.2193	26.8223	26.5603	26.7277
78	C3	P01024	P01024	CO3_HUMAN	Complement C3	27.0972	26.6649	27.0247	26.936	27.0959	27.302	26.7204	27.0874	27.0961	27.1465	26.8996	27.1692	26.6404	27.3621	27.5128	27.0091	26.6344	26.9583	26.747	27.0313	27.0241	27.1879	27.3207	27.0056	27.1405	26.8848	27.1564	26.8703	26.9054	27.3874	27.1414	27.1782	27.2965	27.2357	27.2522	26.8733	26.6661	27.0295	27.0212	27.2418	27.1254	26.8804	27.0616	26.9198
79	C5	P01031	P01031	CO5_HUMAN	Complement C5	24.6146	24.1102	24.5455	24.4857	24.379	24.9364	24.3568	24.5685	24.866	24.739	24.2497	24.6713	24.1911	24.9616	24.8655	24.4463	24.2061	24.5163	24.134	24.4816	24.5205	24.4624	24.8052	24.6079	24.6371	24.7728	24.6556	24.1508	24.1491	24.8612	24.4804	24.7362	24.824	24.574	24.5014	24.5096	24.1026	24.4915	24.5355	24.4934	24.755	24.5098	24.722	24.8198
80	CST3	P01034	P01034	CYTC_HUMAN	Cystatin-C	21.5515	21.3241	22.2992	21.088	21.6768	22.1362	22.0967	22.2952	22.0976	21.7933	21.7609	23.3618	21.7514	22.1123	22.6753	22.4192	21.6303	21.6692	21.0813	21.9291	21.4116	21.5429	22.2839	22.3962	22.2581	22.1689	22.2336	21.8181	21.7532	21.8066	21.6794	21.7392	22.6144	23.3898	22.0158	21.3152	21.449	22.3643	21.5022	21.4328	21.8198	22.0719	21.9992	21.6225
81	KNG1	P01042	P01042	KNG1_HUMAN	Kininogen-1	24.6176	24.2387	24.4347	24.2259	24.3701	24.8485	24.1241	24.9068	24.7537	24.5608	24.4773	24.7869	24.3645	25.0059	24.6769	24.613	24.6728	24.4281	24.3286	24.4953	24.1308	24.3363	24.7972	24.2091	24.8635	24.6006	24.3669	24.4344	24.5349	24.953	24.6756	25.002	24.5477	24.7962	24.9185	24.3372	24.2794	24.5093	24.1739	24.4326	24.6696	24.0953	24.7465	24.5678
82	IGF2	P01344	P01344	IGF2_HUMAN	Insulin-like growth factor II	18.8267	18.728	18.3683	18.7365	18.597	19.1794	18.3787	19.2177	18.8492	18.726	18.9033	18.9158	18.6819	18.7593	18.74	19.3762	18.3464	18.5664	18.7681	18.312	18.8518	18.4063	19.1936	18.5037	19.1854	18.572	18.2178	18.6194	18.5185	19.0641	19.3754	18.8055	18.4262	19.6756	18.9929	18.6703	18.6415	18.3079	18.8497	18.4757	18.7214	18.2645	19.0288	18.4691
83	JCHAIN	P01591	P01591	IGJ_HUMAN	Immunoglobulin J chain	22.7393	23.3584	22.8827	21.6668	21.8885	22.736	23.0329	22.603	23.3255	23.4835	23.01	23.4904	23.2079	22.6906	22.3377	22.8581	22.6698	22.6989	23.4645	23.0299	21.8641	21.7512	22.6234	23.0425	22.6083	23.2691	23.2336	22.9509	22.0755	23.4736	23.575	22.4649	22.3225	22.9191	22.8337	22.5521	23.4033	23.0215	21.6692	21.7229	22.5399	22.8954	22.4837	23.1864
84	IGKV1-33;IGKV1D-33	P01593;P01594	P01593;P01594	KV133_HUMAN;KVD33_HUMAN	Immunoglobulin kappa variable 1D-33	21.1204	21.3888	20.6121	21.0541	21.0412	20.962	21.3617	20.8115	21.2171	22.2205	21.4715	22.2281	19.8435	20.8992	21.4683	20.9523	19.7936	20.8271	21.6557	20.3426	21.0097	20.9503	21.2337	21.5309	20.9593	20.8983	21.9388	21.1893	21.2267	22.5895	21.1998	20.9745	20.9481	21.8727	21.1437	20.7298	21.5515	20.6489	21.256	21.3119	20.6488	21.3614	20.7942	21.0071
85	IGKV1-39;IGKV1D-39	P01597;P04432	P01597;P04432	KV139_HUMAN;KVD39_HUMAN	Immunoglobulin kappa variable 1-39	21.8154	21.8887	21.586	21.449	21.4869	21.6986	21.8606	21.804	21.1828	21.9712	21.4325	22.1526	21.0446	21.59	22.313	21.3837	21.0419	21.5525	21.9358	21.541	21.4975	21.5123	21.9177	22.0763	21.7219	21.4091	21.9646	21.258	21.6147	22.9225	22.2878	21.4668	21.6228	22.2707	21.7501	21.4575	21.8754	21.5724	21.6056	21.6854	21.699	21.8574	21.4271	21.5145
86	IGKV1-17	P01599	P01599;A0A0C4DH72	KV117_HUMAN	Immunoglobulin kappa variable 1-17	20.6065	21.5605	20.8742	20.9265	20.3647	21.1116	21.1471	20.8968	21.2349	22.0068	20.7671	21.6033	20.4988	21.1925	21.5294	20.8993	21.3214	20.4927	21.3585	20.8659	20.6013	20.2222	21.3697	20.9295	21.2766	20.9521	21.774	20.5028	20.9542	22.1599	20.2971	21.2155	21.4166	20.9088	21.3754	20.5287	21.2894	21.0277	20.8857	20.287	21.0019	21.5041	21.0791	20.9031
87	IGKV1D-16	P01601	A0A0C4DH73;P01601;P01611	KVD16_HUMAN	Immunoglobulin kappa variable 1D-16	19.7547	19.7707	19.4951	19.4981	19.5847	19.9911	20.2631	20.1414	19.8231	20.29	19.727	20.227	19.0049	19.3002	19.8197	19.6253	18.7345	19.4162	19.9252	19.513	19.4125	19.3397	20.0874	20.3477	19.9601	19.5683	20.2463	19.5289	19.5574	20.4541	20.0191	19.3582	19.4665	20.0375	19.5773	19.6481	19.8935	19.6027	19.5274	19.5966	19.8102	20.0695	19.8354	19.4069
88	IGKV1-5	P01602	P01602	KV105_HUMAN	Immunoglobulin kappa variable 1-5	22.8677	23.1299	22.7529	22.8144	23.2383	23.0548	23.3821	23.1618	22.9984	23.6543	23.0976	23.5367	22.332	23.076	23.2713	22.9138	22.3218	22.6582	23.2091	22.8618	22.7793	23.1755	23.2461	23.4478	23.3414	22.7601	23.5082	22.9469	22.9155	23.624	23.104	23.0905	22.9932	23.4047	23.0056	22.8823	23.2686	22.9177	22.8549	23.2779	22.7212	23.3027	23.1981	22.68
89	IGKV3-20	P01619	P01619	KV320_HUMAN	Immunoglobulin kappa variable 3-20	25.2983	25.4475	24.9487	24.9056	25.1026	25.0527	25.5387	25.0144	25.2326	25.6933	25.0874	25.7602	24.4663	24.8623	25.5041	24.6963	24.0985	25.0755	25.4308	25.1151	25.0534	25.025	25.2687	25.6207	25.0261	24.9965	25.3179	25.1175	25.3028	25.9722	25.2635	24.8729	25.0199	25.1929	24.857	25.0987	25.2002	25.1451	24.8983	25.0835	24.7984	25.4376	24.7663	24.9913
90	IGLV1-47	P01700	P01700	LV147_HUMAN	Immunoglobulin lambda variable 1-47	22.5937	22.858	22.3023	22.4385	22.2856	22.9932	22.9769	22.4826	22.5752	23.2794	22.6452	23.144	22.2747	22.6129	22.952	22.6554	22.1704	22.6443	22.9635	22.3582	22.5745	22.1234	23.2	22.6508	22.4338	22.5106	23.1736	22.6106	22.2721	22.7853	22.5667	22.5552	22.8756	22.7474	22.1881	22.5665	22.749	22.2735	22.4168	22.186	23.0861	22.7749	22.3019	22.3199
91	IGLV1-51	P01701	P01701	LV151_HUMAN	Immunoglobulin lambda variable 1-51	20.6113	22.5243	22.0881	22.3988	22.2237	22.522	22.3372	22.0584	21.6168	22.8209	22.5004	22.9511	22.3388	22.001	22.4133	21.1121	20.658	20.6113	22.5609	22.1742	22.502	22.2795	22.3417	22.1537	22.0529	21.4197	22.6103	22.3483	21.7618	22.6294	22.2077	22.023	22.6344	20.9376	20.951	20.5524	22.5705	22.0633	22.3586	22.2292	22.6065	22.2553	22.1591	21.3635
92	IGLV1-40	P01703	P01703	LV140_HUMAN	Immunoglobulin lambda variable 1-40	22.0011	22.114	21.8875	22.0131	21.9989	22.62	22.1357	22.1188	22.7038	23.1682	22.816	22.5972	22.3167	22.6814	22.2588	22.5111	21.9898	21.7231	22.4066	22.0865	21.9137	21.7864	22.4619	21.9867	21.9674	22.1852	22.9028	22.2759	22.3313	22.8912	22.6444	22.6438	22.379	22.4586	22.2749	21.7825	22.1988	22.1817	22.1284	21.8069	22.2028	22.5425	21.9843	22.1449
93	IGLV2-14	P01704	P01704	LV214_HUMAN	Immunoglobulin lambda variable 2-14	20.4985	19.9366	20.2555	20.7498	20.2685	20.7724	20.9841	21.087	20.2414	22.6356	20.9187	21.2449	21.2305	20.8378	21.5899	21.9859	21.7355	20.7587	20.5156	20.6753	20.8918	20.2721	20.9022	21.0676	21.0169	20.2559	22.866	20.7053	20.7269	21.2307	21.6028	20.9011	21.5871	22.1234	21.8216	20.5556	20.5216	20.5408	21.1845	20.417	21.0464	21.2759	20.8746	20.3852
94	IGLV2-11	P01706	P01706	LV211_HUMAN	Immunoglobulin lambda variable 2-11	18.1651	19.0327	18.6536	18.9492	19.6844	19.1908	20.8228	19.3867	19.6901	20.0373	20.3432	19.4941	19.6978	20.0113	19.8198	19.9341	18.803	18.3405	19.2188	18.8654	18.7523	19.7836	19.2203	20.8548	19.4347	19.5888	19.9896	20.1842	18.7724	19.5676	19.8784	20.0244	19.6331	19.7941	19.1833	18.2379	19.1063	18.6762	19.1407	19.7673	19.2508	20.992	19.3112	19.5991
95	IGLV3-19	P01714	P01714	LV319_HUMAN	Immunoglobulin lambda variable 3-19	20.4652	21.1947	20.6333	20.8496	21.0565	21.3438	19.9785	20.1134	21.6465	21.5849	21.5946	21.2393	20.7411	20.8335	21.1684	21.0884	20.6078	20.3408	21.2184	20.6283	20.9659	21.1712	21.3163	19.8375	20.231	21.318	21.4825	21.5995	20.5505	21.2312	20.9031	20.9516	21.351	20.9909	20.7603	20.2363	21.2704	20.7679	20.9014	21.1828	21.4371	19.945	20.2224	21.3738
96	IGLV3-1	P01715	P01715	LV301_HUMAN	Immunoglobulin lambda variable 3-1	17.6507	17.9598	17.3936	18.4353	18.7535	18.1993	19.4853	17.4465	18.0939	19.5003	18.7175	19.1506	17.8488	17.6084	17.9976	18.7268	18.8457	17.5292	17.8784	17.5848	18.6458	18.7519	18.0301	19.17	17.0845	17.9884	19.3451	18.6869	17.419	18.7044	18.1376	17.5869	18.1679	18.3716	18.8309	17.5254	17.9789	17.8587	18.673	18.8257	18.1638	19.1552	17.1201	17.9352
97	IGLV3-25	P01717	P01717	LV325_HUMAN	Immunoglobulin lambda variable 3-25	20.9259	21.9474	21.1772	21.818	21.7362	22.1456	22.0025	21.9379	22.21	22.2134	22.1258	22.7971	21.063	21.5411	21.8911	22.0506	21.1695	20.8261	21.9053	21.3111	21.9227	21.6896	21.9262	22.0065	22.0109	22.0818	22.1136	22.12	21.5049	22.7041	20.9735	21.515	22.1119	21.9606	21.2849	20.9171	21.9436	21.236	21.9099	21.6934	22.0937	21.9869	22.1002	22.1166
98	IGLV6-57	P01721	P01721	LV657_HUMAN	Immunoglobulin lambda variable 6-57	18.3101	17.4671	17.626	16.2822	16.4502	17.6823	16.8801	16.6572	16.8439	17.2923	17.4019	19.012	16.1817	17.1874	18.6756	17.4946	18.1082	18.002	17.3239	17.9309	16.8635	16.1163	17.8882	16.7904	16.6702	16.7581	16.5857	17.7237	17.6431	19.0553	16.8696	17.4101	18.6612	17.7168	18.2272	18.0782	16.7859	17.5288	16.2126	15.6517	17.3096	16.2309	15.8453	16.0188
99	IGHV1-69	P01742	P01742	HV169_HUMAN	Immunoglobulin heavy variable 1-69	23.367	23.4973	23.2606	23.3316	23.5332	23.2426	23.915	23.3597	23.6436	23.7371	23.8	23.9695	22.7437	23.4443	23.5225	24.111	23.2264	23.3555	23.4918	23.2373	23.511	23.4814	23.2222	23.8412	23.4197	23.4026	23.6975	23.674	23.5815	23.8788	23.1949	23.453	23.4527	24.3533	23.691	23.2836	23.4659	23.3345	23.4854	23.4664	23.1592	23.8112	23.4555	23.3499
100	IGHV1-46	P01743	P01743	HV146_HUMAN	Immunoglobulin heavy variable 1-46	17.7306	18.1532	17.4482	17.2338	17.5071	17.4734	18.0971	17.1907	17.7057	18.6847	18.2374	18.9904	16.4554	17.4833	18.2159	18.489	16.6737	17.6677	18.2834	17.411	17.4485	17.5592	18.1062	18.1535	17.2536	17.3131	18.2554	18.194	18.0034	19.4797	18.3534	17.5567	17.6791	19.5709	18.3452	17.844	18.1317	17.6512	17.7317	17.665	17.3313	17.9791	16.5914	17.4215
101	IGHV3-13	P01766	P01766	HV313_HUMAN	Immunoglobulin heavy variable 3-13	21.9363	21.8731	22.3456	20.8725	21.5377	21.8566	21.8491	21.86	21.6248	22.5603	20.9202	22.3147	21.61	21.7111	22.1663	21.3605	21.3678	21.7168	21.8512	22.3818	21.4877	21.3006	21.9211	21.8164	21.9091	22.3546	21.9455	22.1783	21.5394	22.4111	21.9418	21.7114	21.9693	22.4531	21.6733	21.7259	21.5144	21.8903	21.2814	21.2741	21.5183	21.4867	22.2118	21.9901
102	IGHV3-30;IGHV3-30-5	P01768;P0DP03	P01772;P0DP03;P0DP02;P01768	HV330_HUMAN;HVC05_HUMAN	Immunoglobulin heavy variable 3-30	22.0694	21.574	21.7594	21.6547	21.4443	22.2339	22.2911	22.1965	22.2272	23.2125	21.8655	22.785	21.8941	22.3011	22.379	21.9453	21.4409	21.7427	21.5488	21.8147	21.7975	21.4761	22.1621	22.3097	22.2173	21.894	23.0503	21.7154	21.8215	22.9797	22.2186	22.2507	22.4706	22.18	22.2319	21.7109	21.6209	21.7796	21.8017	21.4927	21.966	21.9609	22.2151	21.9741
103	IGHV3-7	P01780	P01780	HV307_HUMAN	Immunoglobulin heavy variable 3-7	27.511	27.7018	27.3145	27.1865	26.9836	27.6494	28.1361	27.6234	27.7223	28.1952	27.6012	27.9114	27.4831	27.7291	27.7769	27.6073	27.4567	27.3446	27.7993	27.2728	27.2649	27.0762	27.5226	28.0501	27.7104	27.6183	28.1375	27.5116	27.3769	27.9794	27.7066	27.7028	27.8204	27.6616	27.6235	27.3872	27.7457	27.3058	27.1665	27.0881	27.5438	27.9415	27.6603	27.5647
104	IGHV3-43D;IGHV3-9	P01782;P0DP04	P01782;P0DP04	HV309_HUMAN;HV43D_HUMAN	Immunoglobulin heavy variable 3-9	20.5423	20.12	20.2052	20.1551	20.6869	20.7401	20.5526	20.7241	20.5301	21.1297	20.2927	21.0226	20.3967	20.8683	20.8248	20.338	20.3178	20.6018	20.2285	20.3071	20.2526	20.5229	20.719	20.4558	20.8145	20.2773	21.0225	20.2042	20.2866	21.3079	20.9591	20.7514	20.8659	20.4901	20.4508	20.5013	20.1993	20.2552	20.2349	20.7264	20.6326	20.5094	20.7423	20.2967
105	IGHV2-5	P01817	P01817	HV205_HUMAN	Immunoglobulin heavy variable 2-5	18.1304	19.3416	19.4124	18.7833	18.9791	19.0492	19.9756	19.5621	19.669	19.9782	19.6756	20.2328	18.1238	19.7637	19.4567	19.6646	18.9614	18.5851	19.4553	19.1041	18.9053	18.859	19.0341	20.3913	19.4814	19.3784	19.8838	19.3014	19.1039	20.0739	18.4346	19.8904	19.9754	19.5405	19.4755	19.1208	19.3493	19.3067	19.2322	19.0979	19.3758	19.969	19.6231	19.3599
106	IGKC	P01834	P01834;P0DOX7	IGKC_HUMAN	Immunoglobulin kappa constant	27.7773	28.2953	27.5459	27.8714	27.8319	27.8942	28.3561	28.0378	27.8192	28.4389	27.5564	28.2764	27.1835	28.3081	28.2134	27.7295	26.9112	27.789	28.3396	27.5583	27.8359	27.8224	28.0546	28.4281	28.1039	27.6016	28.4099	27.5366	27.9721	28.5574	27.9263	28.2328	27.8035	28.0851	27.5282	27.6175	28.3167	27.5547	27.9243	27.9214	27.7783	28.3407	27.9993	27.6126
107	IGHG1	P01857	P01861;P01860;P01857;P0DOX5	IGHG1_HUMAN	Immunoglobulin heavy constant gamma 1	28.8295	29.0523	28.5429	29.0384	29.0786	29.0583	28.9485	29.1828	29.0069	29.5383	28.8268	29.4256	27.9391	28.7792	29.0997	28.9171	27.8578	28.5623	29.1662	28.5175	29.0127	28.9823	29.1859	29.0078	29.2601	28.7194	29.392	28.7432	28.6851	29.6375	28.6209	28.7733	28.8238	29.3178	28.437	28.5264	29.1507	28.6337	29.1257	29.1281	29.0164	28.9011	29.1517	28.8604
108	IGHG2	P01859	P01859;P01857;P0DOX5	IGHG2_HUMAN	Immunoglobulin heavy constant gamma 2	28.6122	28.8412	28.4723	28.4707	28.9604	29.1538	29.7345	29.0602	28.7489	29.38	28.7831	29.524	28.6199	29.3874	29.1663	28.7408	28.5966	28.5292	28.9109	28.4791	28.4776	28.9322	29.1729	29.6195	29.1217	28.5828	29.3497	28.7099	28.5761	29.7876	29.1193	29.4165	29.1046	29.0513	28.9044	28.4637	28.9077	28.5602	28.5275	28.9927	29.1154	29.6594	29.084	28.6466
109	IGHG3	P01860	P01860	IGHG3_HUMAN	Immunoglobulin heavy constant gamma 3	23.4295	23.4625	21.0069	22.1571	23.2514	23.9372	23.651	23.1915	23.4356	23.5332	23.2339	24.4927	22.6801	23.5249	23.6521	23.7209	21.2296	23.2198	23.5803	20.9813	22.1704	23.136	23.9948	23.7239	23.2569	23.0157	23.3402	22.9889	23.2997	24.7902	23.6189	23.4556	23.4731	24.1427	21.8503	23.171	23.5367	20.951	22.3461	23.345	23.8062	23.6968	23.2147	23.2091
110	IGHG4	P01861	P01861	IGHG4_HUMAN	Immunoglobulin heavy constant gamma 4	23.3432	24.7203	22.9773	23.3221	25.1441	24.0178	24.707	24.4396	23.0524	24.8112	25.3865	25.0807	22.6331	25.4672	24.4677	22.7434	23.3622	23.4377	24.9625	22.8315	23.8222	25.2218	24.1603	25.035	24.4755	22.8682	24.7032	25.1374	22.9104	25.2191	23.2588	25.4793	24.4998	23.0947	24.5302	23.2707	25.0155	22.5653	23.3343	25.2776	24.1189	24.8722	24.4398	22.9232
111	IGHM	P01871	P0DOX6;P01871	IGHM_HUMAN	Immunoglobulin heavy constant mu	25.8666	26.7381	25.7447	25.0302	25.5867	25.4147	25.8949	25.6929	26.0732	26.2937	26.5773	26.6491	26.4674	25.9934	25.7923	25.964	26.4196	25.808	26.8385	25.8247	25.1117	25.5355	25.4511	25.9077	25.6901	25.9409	26.2258	26.4908	25.3502	26.7064	26.8137	26.0584	25.7684	25.9772	26.5177	25.792	26.7584	25.9206	25.1076	25.5852	25.3175	25.8438	25.6841	25.8535
112	IGHA1	P01876	P01876	IGHA1_HUMAN	Immunoglobulin heavy constant alpha 1	27.8305	28.5746	26.9932	28.4376	27.5617	27.6749	27.7017	28.0803	27.5947	29.1204	27.7783	28.1735	26.8741	27.6074	28.1738	27.5769	26.0231	27.6673	28.6028	26.9272	28.4433	27.5329	27.7618	27.8668	28.0375	27.4457	29.0185	27.728	27.3581	28.3637	27.33	27.5684	27.9857	27.769	26.2989	27.6446	28.4965	26.9947	28.4029	27.5666	27.6502	27.7384	27.9306	27.4207
113	IGHA2	P01877	P01877;P0DOX2	IGHA2_HUMAN	Immunoglobulin heavy constant alpha 2	23.9872	25.149	24.1525	25.74	25.2267	24.8442	24.8669	25.3488	24.8079	26.3311	25.2786	25.7899	24.6809	25.4677	25.8259	25.5106	24.1187	23.7676	25.369	24.2781	25.7069	25.1284	24.8878	25.1433	25.314	24.699	26.2072	25.1191	24.9567	25.6359	25.0755	25.1799	25.421	25.4227	24.676	23.9649	24.9946	24.2071	25.6221	25.1365	24.5434	24.9823	25.1661	24.5887
114	IGHD	P01880	P01880;P0DOX3	IGHD_HUMAN	Immunoglobulin heavy constant delta	21.9767	21.1783	19.2059	22.2031	20.6752	21.7358	22.2028	23.5215	21.8124	21.7117	23.002	21.6281	20.1692	22.7264	20.838	22.2073	19.0572	21.7812	21.3433	18.4835	21.8676	20.5345	22.8456	22.5217	23.3438	21.7678	21.7437	22.6924	20.5773	22.1131	22.5986	22.924	21.0744	22.5763	19.1463	21.6953	21.2091	18.7024	21.9481	20.8197	22.71	22.4715	23.2679	21.6307
115	HLA-B	P01889	P01889;P10321	HLAB_HUMAN	HLA class I histocompatibility antigen, B alpha chain	19.3859	18.94	19.3646	18.9851	18.7637	19.6387	19.3339	19.1423	20.1229	20.028	20.0698	20.0739	19.8964	19.6437	19.6951	19.9207	19.6586	19.3833	18.7175	19.6548	19.3561	19.0722	19.3167	19.2259	19.3843	19.642	19.7871	19.5258	19.4639	20.4031	19.8281	20.0487	20.0063	20.0007	19.8617	19.5532	18.4898	19.6814	19.2923	18.9463	19.3524	19.3848	19.6841	19.6254
116	COL1A1	P02452	P02452	CO1A1_HUMAN	Collagen alpha-1(I) chain	20.6732	20.5833	20.6884	20.8333	21.0095	20.9415	20.0329	21.2125	20.6664	20.4494	20.3748	20.9316	20.5551	21.4648	21.0777	20.5017	20.8871	20.5886	20.6382	20.9003	20.8943	20.9193	21.0398	20.5544	21.0764	20.5688	20.3467	20.072	20.5002	21.1106	21.0433	21.632	20.7765	20.6838	21.3499	20.4833	20.583	20.7631	20.8937	20.8443	20.7072	20.5387	20.8901	20.4726
117	KRT14	P02533	P08779;P08727;Q04695;P02533;P19012	K1C14_HUMAN	Keratin, type I cytoskeletal 14	24.4887	24.5015	24.5888	24.5847	24.7571	24.4859	24.6754	24.7452	24.8289	24.6352	24.5773	24.9793	24.8683	24.8487	24.7424	24.9871	25.0372	24.4876	24.4001	24.3925	24.6336	24.6172	24.5997	24.5695	24.9292	24.7879	24.7813	24.9085	24.7761	25.0783	24.7114	24.8663	24.8778	24.9987	25.0582	24.3658	24.3744	24.6702	24.5857	24.6213	24.6904	24.8879	24.9616	24.8885
118	KRT6A	P02538	P04259;P48668;P12035;P02538	K2C6A_HUMAN	Keratin, type II cytoskeletal 6A	23.495	23.6995	23.5301	23.9827	23.478	23.2438	23.8106	23.6885	23.2123	23.919	22.5312	22.9436	23.2646	24.0701	23.9541	22.7225	23.3828	23.2456	23.6295	21.8232	24.4451	23.7138	23.501	24.018	23.8608	23.26	24.2563	23.5118	23.5233	23.3319	22.5694	23.4203	24.0193	23.0273	23.1996	23.4763	23.4017	22.6182	23.812	23.5644	23.4956	23.6689	23.8222	23.8134
119	APOA1	P02647	P02647	APOA1_HUMAN	Apolipoprotein A-I	28.8259	28.5958	28.7063	28.7064	28.5571	28.8323	28.4151	28.9322	28.8802	28.9083	28.8954	29.1507	28.4803	28.4939	28.5382	29.0105	29.0604	28.8743	28.7357	28.7101	28.6303	28.4607	28.7853	28.6243	29.101	28.7362	28.1039	28.8652	28.6854	29.3003	28.6762	28.7196	28.5907	29.2345	29.3239	28.6426	28.7023	28.6916	28.6559	28.4812	28.6706	28.4507	28.9196	28.725
120	APOE	P02649	P02649	APOE_HUMAN	Apolipoprotein E	25.6035	24.5624	25.424	24.862	25.284	25.424	24.7703	25.1112	24.8525	25.2213	24.8554	25.438	24.7392	24.6568	25.5326	25.4762	25.1835	25.3945	24.5673	25.3677	25.121	25.23	25.423	24.6448	25.0542	24.8328	24.9779	25.0813	25.3299	25.3674	24.7796	24.6874	25.3782	25.3873	25.1377	25.1506	24.4234	25.2119	24.838	25.0595	25.0958	24.3917	24.689	24.6119
121	APOA2	P02652	P02652	APOA2_HUMAN	Apolipoprotein A-II	27.8886	27.5241	27.4998	27.5307	27.5946	27.8598	27.5377	27.8132	28.0999	27.7115	27.8359	27.7295	27.9032	28.0389	28.0446	28.0102	28.07	27.5785	27.5723	27.4187	27.5302	27.5507	27.7535	27.716	27.8891	27.9349	27.6556	27.9376	27.9235	28.166	27.8025	28.1133	28.1646	27.939	28.025	27.505	27.5662	27.4747	27.5823	27.6624	27.8075	27.6678	28.1717	27.8572
122	APOC1	P02654	P02654	APOC1_HUMAN	Apolipoprotein C-I	23.5031	22.6476	23.3204	22.9232	22.8735	23.4953	23.0252	23.1342	23.3917	23.1299	23.515	23.1986	22.8238	23.0677	22.3224	23.5643	23.7546	23.0114	22.7449	23.4603	23.1606	22.9498	23.6002	22.9222	23.2915	23.5627	22.7453	23.436	23.4033	23.0246	23.0222	23.3223	22.3724	23.598	23.8631	21.2206	21.9561	22.5596	22.4892	22.2397	22.8735	22.0749	22.2994	21.848
123	APOC2	P02655	P02655	APOC2_HUMAN	Apolipoprotein C-II	23.4896	23.2776	23.1916	23.5261	22.8985	23.8127	22.8443	22.894	23.5082	23.3041	23.3874	23.9753	23.0425	22.8368	23.2083	23.3501	23.8816	23.2737	23.0153	23.306	23.5779	22.734	23.5479	23.1492	22.9205	23.7696	22.3822	23.6954	23.3125	24.1284	23.1383	22.8503	23.2818	23.6178	24.3861	23.1017	22.7626	23.1455	23.4606	22.5274	23.5331	22.9201	22.6454	23.31
124	APOC3	P02656	P02656	APOC3_HUMAN	Apolipoprotein C-III	26.0362	25.8395	25.6406	26.2077	25.6816	26.2619	25.3423	26.5395	25.7218	25.7133	25.9082	26.5643	25.2377	25.6836	25.9868	26.0392	26.3896	26.1399	25.8688	25.6033	26.1318	25.4116	26.1093	25.4135	26.3481	25.7575	24.716	26.2219	25.7531	26.7826	25.7224	25.8755	25.8893	26.4147	26.6391	26.044	25.6437	25.5181	26.1461	25.4452	26.1104	25.2384	26.172	25.3459
125	FGA	P02671	P02671	FIBA_HUMAN	Fibrinogen alpha chain	26.3958	26.2286	26.7004	26.2884	26.1998	27.0657	26.8583	26.4686	27.4826	26.6098	26.1031	27.1672	26.2363	27.0459	27.3499	26.4307	26.3381	26.4691	25.7996	26.6119	26.8317	26.396	26.4775	26.7272	26.3941	27.5608	26.6506	26.0433	26.2105	26.7971	26.291	26.628	27.6125	26.5675	26.5444	27.1094	25.7936	26.5043	26.8809	26.309	26.3976	26.601	27.0311	27.4501
126	FGB	P02675	P02675	FIBB_HUMAN	Fibrinogen beta chain	27.1268	26.7877	27.4048	26.9922	26.9301	27.7315	27.3922	27.0928	28.0375	27.1856	26.7205	27.8198	26.7357	27.4198	28.0022	26.8978	26.8298	27.1047	26.4203	27.2671	27.5155	27.0841	27.2103	27.2269	26.9597	28.067	27.2087	26.5642	26.648	27.3852	27.0601	27.0125	28.0317	27.1622	27.1057	27.7267	26.3882	27.1889	27.6136	27.0327	27.0239	27.1932	27.488	27.9259
127	FGG	P02679	P02679	FIBG_HUMAN	Fibrinogen gamma chain	26.7716	26.4847	27.0637	26.696	26.5555	27.4981	27.1714	26.7418	27.7572	26.878	26.4205	27.4182	26.4888	27.2215	27.5804	26.5509	26.5483	26.8016	26.1131	26.938	27.1912	26.7319	26.9473	26.9398	26.6456	27.7842	26.9168	26.2426	26.2549	27.0261	26.6455	26.7479	27.6666	26.7039	26.7013	27.4129	26.1777	26.8575	27.3006	26.7049	26.8437	26.9575	27.2706	27.6652
128	APCS	P02743	P02743	SAMP_HUMAN	Serum amyloid P-component	24.7548	24.2197	24.597	25.545	25.2811	25.1952	25.027	25.1711	25.3852	25.0533	24.664	25.3822	24.5394	25.4776	25.8078	25.0195	23.9593	23.9357	24.0945	24.6417	25.7954	25.1637	25.0476	25.287	25.0744	25.2687	25.0711	24.8534	24.5559	25.5095	24.9403	25.2653	25.6193	25.05	24.1937	23.6235	24.0647	24.5407	25.6694	25.2527	24.9829	25.2532	25.0131	25.0402
129	C1QA	P02745	P02745	C1QA_HUMAN	Complement C1q subcomponent subunit A	22.8628	22.6205	22.5795	22.5737	22.762	22.7813	22.9762	22.464	23.0933	22.6582	22.5328	22.8697	22.3773	23.1207	22.824	22.6424	22.5336	22.6419	22.6534	22.4349	22.7738	22.64	22.6833	22.9743	22.4197	23.0093	23.0373	22.5198	22.9098	22.9094	22.7266	22.8322	22.9311	22.7833	22.9952	22.6349	22.6292	22.4836	22.7773	22.5981	22.6654	23.0162	22.7287	23.124
130	C1QB	P02746	P02746	C1QB_HUMAN	Complement C1q subcomponent subunit B	21.875	21.6822	21.7049	21.5781	21.6214	21.878	21.9441	21.4228	22.1796	21.693	21.5826	22.2638	21.3354	21.9556	21.9962	21.7292	21.2593	21.4196	21.6	21.6809	21.8407	21.4884	21.9012	22.0009	21.3483	22.0532	22.0296	21.5123	21.898	22.1856	22.0079	21.8387	22.0585	22.0518	22.1845	21.6471	21.4872	21.5868	21.8889	21.6092	21.6205	21.8855	21.4357	21.8879
131	C1QC	P02747	P02747	C1QC_HUMAN	Complement C1q subcomponent subunit C	23.5849	23.2678	23.3124	23.1984	23.2434	23.67	23.8365	23.0794	24.0884	23.4276	23.4126	23.923	23.4531	24.015	23.6589	23.6445	23.1961	23.272	23.075	23.2729	23.5777	23.1571	23.5274	23.8834	23.2438	23.9111	23.714	23.3174	23.5415	23.7433	23.5295	23.7574	24.0408	23.6892	23.7955	23.3761	23.1317	23.2909	23.4155	23.1686	23.5192	23.6877	23.368	23.8307
132	C9	P02748	P02748	CO9_HUMAN	Complement component C9	24.9427	24.5599	24.8013	24.7803	23.7217	25.4053	24.2552	24.52	25.1241	25.1957	24.8484	24.3735	24.7177	25.2695	24.9622	24.6776	24.3453	24.8961	24.5526	24.7656	24.873	23.8244	24.9643	25.0174	24.4849	25.0743	25.7004	24.7104	24.4741	24.6475	24.8146	24.7535	24.7573	24.6936	25.0436	24.8919	24.5015	24.7841	24.9192	23.8075	24.9831	24.8537	24.475	25.0429
133	APOH	P02749	P02749	APOH_HUMAN	Beta-2-glycoprotein 1	26.4484	26.8431	27.0148	27.0029	27.1668	27.3693	26.5906	27.3133	27.1875	27.1596	26.5575	27.3633	26.7372	27.2939	27.2691	27.4781	26.7469	26.172	26.8636	27.0904	26.9411	27.0538	27.5682	26.8054	27.1622	26.9969	26.7959	26.3038	27.2608	27.6393	27.393	27.2928	27.0289	27.8222	27.4259	26.1437	26.8052	27.0114	26.96	27.1453	27.1966	26.6132	27.0262	27.0154
134	LRG1	P02750	P02750	A2GL_HUMAN	Leucine-rich alpha-2-glycoprotein	23.139	22.9778	22.9243	22.471	22.0416	23.8331	22.1818	23.1014	23.4363	23.1929	22.419	22.8604	22.3157	23.3013	22.3422	22.5098	22.2166	23.0827	23.0738	22.8191	22.4001	22.1209	23.6153	22.8608	22.8863	23.0587	23.7511	22.131	22.4357	23.3536	22.7632	22.7398	22.1745	22.6267	23.0802	22.9314	23.0629	22.9325	22.4532	22.3695	23.5259	22.7635	22.9274	23.2537
135	FN1	P02751	P02751	FINC_HUMAN	Fibronectin	26.9394	26.7958	27.1436	26.7506	27.2956	27.872	28.4034	27.0555	28.0885	27.383	26.3364	28.4322	27.0108	27.421	28.4795	26.7916	26.7484	27.338	26.3071	27.2073	27.2603	27.4451	26.7238	26.4162	26.4871	28.176	27.3329	26.3867	26.6048	27.7336	27.1438	27.1759	28.7095	27.2166	26.9638	27.8909	26.139	27.0226	27.5091	27.3682	27.3155	26.9606	27.6399	27.8451
136	RBP4	P02753	P02753	RET4_HUMAN	Retinol-binding protein 4	25.2014	25.166	24.9135	25.2683	25.3717	25.3927	24.9846	25.7957	25.5573	25.264	25.5596	25.5102	24.897	25.5364	25.3637	25.5264	24.8563	25.1679	25.0654	24.8685	25.4001	25.5424	25.5792	24.975	25.7748	25.4181	24.5262	25.6238	25.5685	25.5669	25.091	25.6917	25.2227	25.6724	24.7757	24.9921	25.0639	25.0162	25.4888	25.5296	25.6171	24.8539	25.8156	25.4403
137	AMBP	P02760	P02760	AMBP_HUMAN	Protein AMBP	23.8258	23.5479	23.5723	23.722	23.7117	24.0995	23.55	23.8722	23.9161	24.0609	23.9077	23.9625	23.8996	24.0869	24.2211	24.1339	23.6208	23.733	23.6209	23.6739	23.839	23.8565	24.0626	23.659	23.8733	23.8148	23.8222	23.8644	23.9062	24.2839	24.1304	24.0461	24.1274	24.2854	23.9677	23.5373	23.5415	23.6204	23.8868	23.7993	23.8252	23.4628	23.7603	23.7599
138	ORM1	P02763	P02763	A1AG1_HUMAN	Alpha-1-acid glycoprotein 1	27.2882	27.3182	27.2538	27.2177	27.5167	27.1534	26.3418	27.1624	27.772	27.6203	27.7346	27.5253	26.9295	27.53	27.7626	26.9455	26.7209	27.1409	27.4449	27.2187	27.3863	27.4367	27.1028	27.3953	27.038	27.2815	28.3347	27.4719	26.8738	28.0207	27.9084	26.8249	27.2682	27.4324	27.7973	27.176	27.4771	27.3664	27.5317	27.5908	27.0212	27.3393	26.9626	27.4086
139	AHSG	P02765	P02765	FETUA_HUMAN	Alpha-2-HS-glycoprotein	24.8239	24.3961	24.6599	24.7365	24.783	25.0656	24.5358	25.2424	24.696	24.4991	24.8216	24.8421	24.7192	25.2535	24.9182	25.0114	24.6799	24.7826	24.5754	24.7512	24.6117	24.5978	25.1882	24.631	25.2003	24.5379	24.2395	24.5439	24.9661	25.1901	25.1642	25.3566	24.8407	25.3159	25.0834	24.6357	24.5041	24.77	24.637	24.6953	25.1006	24.5462	25.1684	24.6094
140	TTR	P02766	P02766	TTHY_HUMAN	Transthyretin	22.1809	22.4479	22.4346	21.8157	22.2675	22.1744	22.5503	21.9753	23.0739	21.7201	22.0359	23.3058	20.8051	21.7083	22.477	21.7757	21.2063	21.2982	21.9197	22.0279	23.5632	22.069	22.5881	22.5346	22.2744	22.9475	21.3628	22.3193	22.3135	22.4579	22.2404	21.9914	23.0263	22.3502	21.8736	21.5687	20.7937	21.2358	23.7888	21.245	20.7972	21.7749	21.8752	22.1937
141	ALB	P02768	P02768	ALBU_HUMAN	Albumin	31.7408	31.6537	31.6678	31.7075	31.7133	31.7435	31.6948	31.6661	31.821	31.9182	31.9147	31.9752	31.8485	31.8019	31.876	31.9347	31.8104	31.7326	31.7091	31.7007	31.6963	31.7404	31.7991	31.8491	31.6596	31.6707	31.7508	31.878	31.9216	32.1511	31.9754	31.8124	31.8757	31.9914	31.9621	31.7556	31.7437	31.7583	31.7254	31.7645	31.7984	31.722	31.6854	31.7775
142	GC	P02774	P02774	VTDB_HUMAN	Vitamin D-binding protein	26.0163	25.7731	25.86	25.6107	25.5617	26.1113	25.4441	26.3468	26.0222	25.9879	25.9078	25.9734	25.6189	26.5711	26.1209	25.9719	25.918	25.9037	25.856	25.8636	25.759	25.5955	26.1338	25.6897	26.3386	25.8011	25.9772	25.8204	25.7255	26.1426	25.9215	26.393	25.9782	26.1163	26.2856	25.8661	25.7988	25.9586	25.801	25.6236	26.1139	25.6012	26.3046	25.8636
143	TFRC	P02786	P02786	TFR1_HUMAN	Transferrin receptor protein 1	25.6844	25.6062	25.4457	25.492	25.6694	25.8733	25.3414	25.6782	25.7328	25.8591	25.4176	25.6278	25.483	25.9128	25.8947	25.6417	25.4591	25.7184	25.6939	25.6601	25.5898	25.6165	25.9077	25.5228	25.6055	25.6954	25.9037	25.4471	25.3814	25.9158	25.8722	25.7137	25.8455	25.7127	25.9392	25.5934	25.7003	25.5855	25.7434	25.65	25.7527	25.5366	25.525	25.6457
144	TF	P02787	P02787	TRFE_HUMAN	Serotransferrin	28.052	27.8074	27.7807	27.6484	27.774	28.0685	27.8241	28.1554	28.1245	28.2053	27.9695	28.3108	27.8768	28.5991	28.0893	28.0652	27.9923	28.0353	27.9648	27.8612	27.6022	27.7974	28.1231	27.866	28.2216	27.9767	28.0384	27.8226	28.1076	28.6641	28.1691	28.7242	28.0884	28.2543	28.3712	27.9741	27.9522	27.9213	27.652	27.8661	28.096	27.8359	28.1936	28.0449
145	LTF	P02788	P02788	TRFL_HUMAN	Lactotransferrin	23.3008	23.21	23.2087	23.2523	23.3857	23.4844	23.3482	23.4459	23.5223	23.2405	22.9262	23.6449	22.9851	23.7112	23.674	23.2297	23.1923	23.1447	23.2115	23.3291	23.4512	23.2886	23.3457	23.2943	23.4495	23.5202	23.4102	22.9531	23.2123	23.4166	23.2713	23.5427	23.6186	23.3401	23.3009	23.2896	23.1782	23.4005	23.3927	23.3774	23.3762	23.4462	23.5647	23.5287
146	HPX	P02790	P02790	HEMO_HUMAN	Hemopexin	28.4765	27.9865	28.3557	28.3014	28.2063	28.854	28.0776	28.416	28.7796	28.5905	28.4687	28.6725	28.0987	28.7265	28.5574	28.2777	28.1086	28.2851	28.1598	28.3609	28.2464	28.1117	28.928	28.2794	28.4093	28.3918	28.6142	28.2708	28.4048	28.956	28.9023	28.6695	28.263	28.6808	28.7315	28.2171	28.1225	28.4604	28.3994	28.313	28.7792	28.2356	28.3362	28.4647
147	ANG	P03950	P03950	ANGI_HUMAN	Angiogenin	22.4721	22.3945	22.3654	22.2661	22.1655	22.725	22.5676	22.3019	22.8935	22.675	22.3515	22.8571	22.4261	22.9503	22.7755	22.8308	22.5657	22.6021	21.8269	22.403	22.6959	22.4066	22.2022	22.567	22.5682	22.8682	22.2774	22.437	22.3145	22.5731	22.2799	22.7851	22.9452	22.5863	22.4191	22.5582	22.1334	22.582	22.5797	22.1379	22.3178	22.2452	22.853	22.8174
148	F11	P03951	P03951	FA11_HUMAN	Coagulation factor XI	22.8719	22.6359	23.0909	22.8772	22.9686	23.468	22.8402	22.9122	23.1076	23.0844	22.8517	23.0411	22.9002	23.3714	23.3174	23.1142	23.3008	22.7301	22.7276	23.1154	22.9003	22.974	23.3039	22.8316	22.8042	23.0421	23.0085	22.7931	22.8278	23.1166	22.8611	23.3584	23.3016	23.0689	23.3781	22.6888	22.6632	23.0961	22.839	22.9846	23.3809	22.8969	22.9767	23.0063
149	KLKB1	P03952	P03952	KLKB1_HUMAN	Plasma kallikrein	24.0452	23.9082	24.2518	24.0536	23.9054	24.4699	23.8255	24.1585	24.2698	24.0487	23.8163	24.2655	23.8121	24.4019	24.2063	24.0791	24.0182	24.0234	23.8734	24.2799	24.0573	23.9288	24.3339	23.9247	24.1162	24.1264	23.8998	23.8781	23.9477	24.3094	23.9546	24.4163	24.2885	24.131	24.1131	23.9588	23.9449	24.2962	24.0331	23.9411	24.3434	23.8275	24.133	24.1688
150	C4BPA	P04003	P04003	C4BPA_HUMAN	C4b-binding protein alpha chain	24.166	23.9319	24.6246	24.1726	24.3244	24.4638	23.9636	23.7967	24.7349	24.0961	23.9192	24.6423	23.8993	23.9446	24.8229	24.1099	24.2067	23.9877	23.7424	24.2636	24.857	24.2719	24.3126	23.9844	23.7302	24.6916	24.163	23.7941	23.8185	24.3007	24.2997	23.6565	25.2383	24.2335	24.5823	24.3513	23.7073	24.2586	24.8749	24.3154	24.1797	23.9978	24.2847	24.965
151	VTN	P04004	P04004	VTNC_HUMAN	Vitronectin	24.6302	24.6518	24.6107	24.5295	24.4159	24.7731	24.4961	24.8964	24.5986	24.6468	24.8439	24.675	24.6105	25.39	24.8295	24.6804	24.3874	24.6113	24.7417	24.5757	24.7778	24.4331	24.8051	24.6395	24.9253	24.5311	24.7975	24.8495	24.6922	24.8443	24.9447	25.2332	24.7761	24.9356	24.8667	24.4725	24.584	24.6026	24.6786	24.3466	24.6726	24.4795	24.8712	24.5064
152	CAT	P04040	P04040	CATA_HUMAN	Catalase	22.8581	22.8484	22.5357	23.2712	22.849	22.9376	22.6632	22.9309	23.1152	22.9568	23.2515	23.419	23.0118	23.6562	23.3409	23.5681	23.0061	22.4998	22.9015	23.8635	23.0273	23.4886	22.9047	22.683	22.8109	23.3953	23.4168	23.1059	23.0878	23.7748	22.8078	22.8504	22.8218	22.6906	23.097	22.8744	23.6156	22.928	22.8227	22.9467	22.7159	22.7339	22.8395	22.7203
153	FUCA1	P04066	P04066	FUCO_HUMAN	Tissue alpha-L-fucosidase	20.1173	19.8252	19.6867	19.6322	20.3835	20.4796	20.5213	19.7829	20.6284	20.5398	20.6688	20.4018	21.9122	20.1878	20.2108	20.6612	20.5786	20.552	19.5676	21.2563	20.4666	18.9819	20.2376	20.4094	19.5248	19.9499	19.8069	20.3887	19.036	20.5761	20.728	20.0818	19.9311	19.3809	20.7841	20.2429	23.3388	21.1028	20.0925	19.6253	20.8213	20.7233	20.4935	20.6679
154	PROC	P04070	P04070	PROC_HUMAN	Vitamin K-dependent protein C	23.4659	23.0808	23.2319	23.2886	23.5974	23.3323	23.2	23.6321	23.0686	22.8806	23.2066	23.405	23.1442	23.5974	23.6977	23.7886	23.2672	23.0977	23.0521	23.2379	23.4786	23.5824	23.5688	23.2735	23.591	23.167	22.9074	23.1891	23.2757	23.5791	23.6399	23.5663	23.4864	23.8757	23.4361	22.9859	22.9551	23.2655	23.5215	23.5265	23.3733	23.3279	23.3883	22.9896
155	ALDOA	P04075	P04075	ALDOA_HUMAN	Fructose-bisphosphate aldolase A	24.149	24.2546	24.1254	24.0661	24.26	24.1203	24.3563	24.2731	23.9709	24.092	24.2184	24.2928	24.1071	24.588	24.3649	24.3573	24.4266	24.1683	24.1697	24.1625	24.2083	24.1747	24.2571	24.3823	24.3609	24.3761	24.3909	24.5364	24.3863	24.4039	24.3849	24.543	24.4687	24.418	24.1905	24.0731	24.1599	24.1642	24.1031	24.1569	24.259	24.2564	24.3243	24.3444
156	APOB	P04114	P04114	APOB_HUMAN	Apolipoprotein B-100	27.2488	26.9092	27.3553	27.5087	27.2953	27.1489	27.2051	27.0448	26.7117	27.0439	27.4809	27.1481	26.8756	27.7014	27.7368	27.3032	26.969	27.0064	26.8596	27.4734	27.4982	27.1789	27.3516	27.2277	27.034	26.6788	26.6477	27.3786	26.8594	27.2129	27.3204	27.578	27.4038	27.4275	27.2277	26.978	26.8298	27.4566	27.4602	27.2557	27.1919	27.1753	26.886	26.6926
157	SOD2	P04179	P04179	SODM_HUMAN	Superoxide dismutase [Mn], mitochondrial	24.3169	24.3616	24.5975	24.3512	24.3145	24.4039	24.1419	24.3931	24.5497	24.361	24.0918	24.1855	24.4482	24.3826	24.1061	24.4275	24.2902	24.7039	24.3836	24.6775	24.5126	24.4677	24.2945	24.3763	24.5478	24.5632	24.2279	24.1414	24.334	23.9002	23.9895	24.3154	24.3744	24.2535	24.2196	24.6622	24.4083	24.4454	24.2295	24.3857	24.5153	24.3236	24.4801	24.3468
158	LCAT	P04180	P04180	LCAT_HUMAN	Phosphatidylcholine-sterol acyltransferase	25.6437	25.4116	25.8519	25.5181	25.6644	25.7998	25.6032	25.6747	25.6287	25.5725	25.6364	25.8197	25.5602	25.621	25.8845	26.0794	26.0468	25.5655	25.4003	25.772	25.6729	25.5051	25.6582	25.6118	25.6928	25.6889	25.3474	25.6029	25.7659	25.9561	25.5245	25.675	25.883	25.8366	25.8823	25.7679	25.3932	25.7637	25.629	25.5507	25.8676	25.5684	25.5203	25.4999
159	HRG	P04196	P04196	HRG_HUMAN	Histidine-rich glycoprotein	22.1458	21.9743	22.4775	22.6298	22.3171	22.9557	22.6063	21.8532	21.1033	22.5446	22.6479	22.6622	22.2423	21.5983	22.6232	22.7284	22.3614	22.1639	21.9886	22.4171	22.3666	22.2436	22.9757	22.6111	21.9071	20.802	21.9679	22.3897	22.2364	23.1383	22.9147	21.6747	22.4897	23.1666	22.7666	22.0007	22.0045	22.513	22.488	22.3494	22.9077	22.5248	21.8614	21.0143
160	IGLV7-43	P04211	P04211;A0A075B6I9	LV743_HUMAN	Immunoglobulin lambda variable 7-43	21.672	21.5572	21.3867	21.5311	21.6326	22.1797	22.7829	21.8024	21.1958	22.8727	22.0937	22.543	21.9906	21.8893	21.4458	22.2055	21.4005	21.585	21.4347	21.6366	21.9003	21.698	21.9952	23.0335	22.1729	21.1568	22.7994	22.1543	20.6498	22.1826	21.1981	21.8152	22.2333	21.5823	21.426	21.8509	21.6561	21.8997	21.4574	21.5736	22.3501	22.9722	22.2176	21.1191
161	A1BG	P04217	P04217	A1BG_HUMAN	Alpha-1B-glycoprotein	24.8694	24.4794	24.5918	24.5031	24.7965	25.0715	24.3006	24.9388	24.8792	24.5938	24.3915	24.5904	24.3462	24.8723	24.9596	24.6984	24.4351	24.7359	24.5775	24.6041	24.6069	24.7318	25.1274	24.4747	25.0105	24.6004	24.6342	24.2879	24.4828	25.0683	24.796	24.6331	24.8001	24.8629	24.9501	24.5832	24.5045	24.6213	24.6039	24.836	25.0557	24.4807	24.9078	24.7153
162	KRT1	P04264	P04259;P04264	K2C1_HUMAN	Keratin, type II cytoskeletal 1	23.064	23.5161	22.9383	23.0407	23.0165	23.2991	23.086	23.1652	23.314	23.2267	23.1463	23.4257	23.0045	23.4968	23.5514	23.4826	23.3399	23.0785	22.9719	23.1166	23.1884	23.2058	23.0942	23.4337	23.1741	23.0718	23.313	23.154	23.1777	23.4421	23.2075	23.4404	23.5219	23.4172	23.5069	23.0331	22.8329	23.0133	23.0365	23.1146	23.2279	23.1418	23.4474	23.3184
163	VWF	P04275	P04275	VWF_HUMAN	von Willebrand factor	27.3674	27.2032	27.3526	27.3308	27.3496	27.5654	27.4319	27.4253	27.4085	27.4091	27.1	27.3309	27.1749	27.5361	27.6277	27.3682	27.4509	27.2514	27.2127	27.3774	27.4404	27.3972	27.263	27.2104	27.457	27.5564	27.414	27.2661	27.418	27.4684	27.2783	27.6394	27.7659	27.3168	27.4079	27.5349	27.1749	27.3516	27.5899	27.4512	27.6331	27.4605	28.072	27.4545
164	SHBG	P04278	P04278	SHBG_HUMAN	Sex hormone-binding globulin	21.6397	21.0352	21.0996	20.32	20.3791	21.4471	20.5217	22.106	20.6679	20.682	20.4976	21.1051	20.1128	21.9013	20.6785	19.7242	20.9152	21.6484	21.1489	21.1328	20.6086	20.9301	21.5422	20.6199	22.2351	20.5526	20.2333	20.1123	19.9699	21.3888	20.5004	22.06	20.1425	20.3369	21.3062	21.4424	21.1878	21.2426	20.5105	20.499	21.1707	20.4316	21.923	20.4632
165	GAPDH	P04406	P04406	G3P_HUMAN	Glyceraldehyde-3-phosphate dehydrogenase	20.6799	19.9554	21.0592	20.5718	19.8367	21.0862	20.4785	20.0798	21.7635	21.3053	20.7856	20.6337	20.3701	21.3551	20.1395	20.426	20.6835	21.0729	20.1574	21.1312	21.1653	20.0003	20.8589	20.8449	20.0019	20.9224	20.4358	20.4487	20.6097	20.1414	20.288	20.1711	20.2347	20.1363	19.9916	20.2028	19.9483	20.8044	21.133	20.3692	20.8585	20.9995	20.4277	20.474
166	IGKV1-16	P04430	P04430	KV116_HUMAN	Immunoglobulin kappa variable 1-16	18.2132	18.3647	18.1722	18.2728	18.2079	17.7461	17.9583	17.7656	18.6383	18.1066	18.299	18.4136	17.5306	18.5326	18.3444	17.5615	17.3728	17.8152	18.4703	18.3204	18.3886	17.9559	17.7451	18.3534	17.6549	18.386	18.3439	18.1202	18.0036	18.8755	18.4568	17.8483	18.1441	17.9913	17.9887	18.011	18.3417	18.2575	18.4379	18.0606	17.2937	18.2967	17.5665	18.4151
167	IGKV3-11	P04433	P04433;A0A0A0MRZ8	KV311_HUMAN	Immunoglobulin kappa variable 3-11	24.9787	24.7775	24.6988	24.4614	24.7045	25.0382	25.4816	24.6178	24.9451	25.4958	24.9323	25.1761	24.7549	24.629	24.8762	24.7804	24.2741	24.7097	24.8799	24.6789	24.505	24.6236	24.9998	25.44	24.6096	24.6389	25.2761	24.7889	24.6436	25.5367	25.1935	24.5943	24.6967	25.0959	24.553	24.8119	24.879	24.7851	24.5421	24.7217	24.8523	25.4651	24.5359	24.7276
168	AMY1A;AMY1B;AMY1C;AMY2A;AMY2B	P04746;P0DTE7;P0DTE8;P0DUB6;P19961	P0DTE8;P04746;P0DUB6;P19961;P0DTE7	AMY1A_HUMAN;AMY1B_HUMAN;AMY1C_HUMAN;AMY2B_HUMAN;AMYP_HUMAN	Pancreatic alpha-amylase	20.358	19.7595	20.7699	19.0309	20.0279	20.0598	20.141	19.878	20.6953	19.8011	19.5402	20.5647	20.1586	20.1422	19.952	20.7743	20.3403	20.7192	19.6695	21.3542	19.2715	21.5465	19.4627	19.951	19.8397	20.5524	20.6886	20.66	20.4456	20.4176	20.1328	20.6488	20.597	20.3874	20.3585	21.0189	18.8787	20.5934	19.6042	20.4061	19.5198	19.9931	19.918	19.5459
169	ALDOB	P05062	P05062	ALDOB_HUMAN	Fructose-bisphosphate aldolase B	22.6303	22.3071	22.403	22.3475	22.3702	22.2631	22.3989	22.4792	22.4644	22.2951	22.2228	22.2251	22.3736	22.6905	22.634	22.2518	22.8617	22.4662	22.3169	22.741	22.3707	22.4161	22.1292	22.1955	22.4682	22.4386	22.6512	22.5739	22.5806	22.3931	22.2108	22.5827	22.6631	22.5038	22.573	22.5046	22.1083	22.6019	22.4402	22.2553	22.1638	22.2854	22.4694	22.4737
170	APP	P05067	P05067	A4_HUMAN	Amyloid-beta precursor protein	19.9068	20.1579	20.4146	20.3543	19.6102	19.4669	19.4801	19.4225	17.9417	19.6941	20.2948	18.8203	20.2801	19.7796	20.3489	19.6737	20.5822	20.3688	20.2132	20.714	20.4564	19.8529	20.655	20.0135	20.5507	20.0713	20.3986	20.3258	20.1107	20.4393	20.3578	20.6295	20.1021	20.3307	20.6261	20.1033	20.4806	20.4953	19.7394	20.098	19.9002	19.3707	19.3601	20.1422
171	ARG1	P05089	P05089	ARGI1_HUMAN	Arginase-1	23.7119	23.5934	23.8645	23.6818	23.7361	23.7862	23.5848	23.9058	23.6182	23.8684	23.3767	23.7429	23.8349	24.0715	24.1774	23.8908	24.1556	23.7275	23.5983	23.6196	23.7326	23.8506	23.7915	23.7063	23.9669	23.8178	24.0221	24.021	23.9545	23.0025	23.7303	23.8754	24.1903	24.2481	24.2749	23.7689	23.5586	23.9076	23.8302	23.7341	24.0524	23.8156	23.9379	24.0138
172	APOD	P05090	P05090	APOD_HUMAN	Apolipoprotein D	23.3248	22.8706	23.1649	22.9868	23.0743	23.08	23.0997	22.8488	23.2607	23.306	23.1878	23.5257	23.1894	22.7804	23.3098	23.8558	23.6451	23.2943	22.8606	23.1131	22.9591	23.0351	23.0943	23.0288	22.8962	23.2272	23.2713	23.432	23.0818	23.7108	23.0164	22.9678	23.2872	23.7795	23.209	23.2384	22.8375	23.182	22.9752	23.0418	23.1351	22.9363	22.9408	23.1374
173	S100A8	P05109	P05109	S10A8_HUMAN	Protein S100-A8	24.4616	25.2472	24.5128	24.6898	24.7946	24.4904	24.9623	24.8783	25.1667	24.9219	24.7744	25.1847	24.516	25.6081	24.8657	24.9569	24.7636	24.093	24.4997	24.4334	24.6513	24.5805	24.6557	24.7856	24.833	24.8102	25.3494	24.7648	24.9766	25.1739	24.934	25.5174	25.1936	25.3453	24.9242	24.8836	25.0066	24.8372	24.94	24.7748	25.7546	25.2801	25.5269	24.829
174	SERPINA5	P05154	P05154	IPSP_HUMAN	Plasma serine protease inhibitor	26.4513	26.2551	26.2316	26.0784	26.4569	25.8899	26.3017	26.4903	26.2585	26.2894	26.4946	26.2645	26.2365	26.6432	26.2992	26.5377	26.2046	26.2613	26.2415	26.3237	26.1024	26.2268	26.5759	26.3443	26.4392	26.1498	26.3465	26.474	26.2983	26.4004	26.6605	26.4524	26.3091	26.8576	26.6367	26.1037	26.251	26.234	26.1323	26.368	26.1335	26.341	26.1804	26.1555
175	SERPING1	P05155	P05155	IC1_HUMAN	Plasma protease C1 inhibitor	24.6511	24.1539	24.8041	24.4719	24.491	24.8191	24.1646	24.5612	25.0263	24.6922	24.6851	24.6651	24.3863	24.7376	25.0091	24.7493	24.4936	24.2862	24.2853	24.8554	24.1489	24.3692	24.9713	24.3582	24.4487	24.8546	24.7327	24.6904	24.5401	25.2186	24.9998	24.4628	24.467	25.0344	25.1316	24.1808	24.1587	24.8289	24.0891	24.4579	24.6743	24.2514	24.0373	24.7234
176	CFI	P05156	P05156	CFAI_HUMAN	Complement factor I	21.7199	21.3268	21.7959	21.5691	21.6655	21.8688	21.3419	21.3954	21.8773	21.6024	21.3813	21.4022	21.3279	22.0375	21.882	21.7636	21.5077	21.5149	21.4108	21.8482	21.6351	21.5703	21.775	21.6319	21.3866	21.8042	21.8715	21.3585	21.3953	21.7211	21.6618	21.7061	21.685	21.9344	21.8253	21.4087	21.3719	21.6944	21.6867	21.6925	21.5013	21.476	21.2855	21.6936
177	F13B	P05160	P05160	F13B_HUMAN	Coagulation factor XIII B chain	23.9105	23.6122	23.9056	23.9572	23.8046	24.0334	23.6953	24.0065	24.2358	24.0256	23.8791	24.2221	23.7915	24.1096	24.2234	23.8706	23.9506	23.7475	23.6621	23.9869	24.0722	23.7638	23.9912	23.6984	23.9455	24.1816	23.6651	23.7226	23.6078	24.2986	23.9672	24.1014	24.2185	24.2211	24.2491	23.6946	23.7311	23.9239	24.0928	23.7374	23.7363	23.7201	24.0106	24.0433
178	CLEC3B	P05452	P05452	TETN_HUMAN	Tetranectin	24.2935	23.5497	23.8401	23.9482	24.2678	24.2381	24.0684	23.7687	24.3323	24.0738	24.2105	24.2813	23.871	24.0426	24.3664	24.1345	23.7844	23.9126	23.7315	23.8441	23.7719	24.083	24.1101	24.1182	23.8268	24.1063	23.9581	24.0032	23.9022	24.56	24.2702	24.0548	24.2624	24.5361	24.3262	23.844	23.7359	23.9668	23.9389	24.2545	24.1455	24.0342	23.8607	24.2702
179	SERPINA7	P05543	P05543	THBG_HUMAN	Thyroxine-binding globulin	23.177	22.7092	22.7556	22.8229	22.6386	23.4513	22.901	22.9884	22.9727	23.313	22.8979	22.648	22.674	23.3775	23.276	22.5801	22.5806	23.0611	22.8309	22.702	22.9556	22.6045	23.2976	23.14	23.0469	22.7132	23.3096	22.751	22.9037	23.1665	23.2893	23.1603	23.0723	22.9567	23.1252	22.7791	22.8116	22.7884	23.0736	22.7803	23.2323	22.9946	23.012	22.7816
180	SERPIND1	P05546	P05546	HEP2_HUMAN	Heparin cofactor 2	24.7492	24.4803	25.0055	24.8237	24.8369	24.9554	24.6132	24.9284	25.4489	24.878	24.6735	24.8118	24.605	25.8018	25.22	24.6792	24.6428	24.6147	24.6016	25.0513	25.0966	24.8678	25.0821	24.6299	24.9672	25.1007	24.8319	24.8229	24.5734	25.0717	24.8498	25.5059	25.0607	24.6666	24.8341	24.412	24.4566	25.0486	25.0135	24.9064	25.0189	24.6531	24.8798	25.0548
181	ITGB1	P05556	P05556	ITB1_HUMAN	Integrin beta-1	22.4495	22.5326	22.6387	22.6683	22.6749	22.5836	22.8846	22.7499	22.9337	22.8659	22.8416	22.4358	22.7846	22.7371	22.8935	22.6485	22.7645	22.566	22.5627	22.6566	22.7305	22.6797	22.6088	22.6813	22.6875	22.8458	22.4341	22.816	22.71	22.5232	22.8361	22.4642	22.9116	22.8332	22.6082	22.7086	22.7095	22.6584	22.6771	22.541	22.8712	22.7096	22.9819	22.8545
182	BCHE	P06276	P06276	CHLE_HUMAN	Cholinesterase	24.4346	23.9494	24.7826	24.1815	24.2005	24.3451	24.2478	24.0972	24.6803	24.2599	24.2035	24.05	24.501	24.4657	24.7281	24.4287	24.3279	24.3601	23.8817	24.745	24.4049	24.213	24.2424	24.4587	24.1476	24.7212	24.2998	24.2747	24.257	24.3842	24.7017	24.4838	24.7119	24.5083	24.5312	24.3356	24.0376	24.601	24.3499	24.3102	24.1577	24.197	24.4203	24.762
183	IGKV4-1	P06312	P06312	KV401_HUMAN	Immunoglobulin kappa variable 4-1	24.7975	24.6579	24.2663	24.4395	24.2708	24.9883	25.3557	24.3634	24.9651	25.5352	24.6206	25.1948	24.6053	24.6178	24.3998	24.852	24.0607	24.5432	24.7651	24.2443	24.4587	24.1127	24.8676	25.1809	24.442	24.8948	25.4194	24.6411	24.2149	25.0688	24.8368	24.6974	24.3889	24.7163	24.3772	24.5718	24.8034	24.354	24.5253	24.3617	24.8711	25.283	24.4294	24.8208
184	IGHV4-34	P06331	P06331;P01824;P01825;A0A0C4DH41;P0DP06;P0DP08	HV434_HUMAN	Immunoglobulin heavy variable 4-34	22.1312	22.0568	21.6049	22.2804	22.4191	22.5492	22.8045	21.3906	22.2825	23.0676	21.9344	23.0666	21.3169	22.3314	22.7691	22.2175	20.8935	21.912	22.1272	21.7614	22.2482	22.3623	22.5475	23.0821	21.5268	21.9866	23.1557	21.625	21.5334	23.2848	22.3159	22.2364	22.518	22.9688	21.5692	21.9618	22.1978	21.6817	22.1977	22.4404	22.3536	22.8365	21.4859	22.0767
185	GSN	P06396	P06396	GELS_HUMAN	Gelsolin	23.8551	23.4909	23.6393	23.7218	23.7655	23.9752	23.7999	23.7138	24.0559	23.9996	24.0198	23.957	23.6366	23.9014	23.8684	24.1298	23.5403	23.6709	23.5539	23.6515	23.5249	23.7219	23.8609	23.8901	23.7156	23.7746	23.7148	23.9116	23.7951	24.1987	23.9746	23.9953	23.8485	24.4195	23.8051	23.7516	23.7154	23.8355	23.7251	23.8823	23.9771	23.9011	23.8832	23.9634
186	C2	P06681	P06681	CO2_HUMAN	Complement C2	25.9013	25.5057	25.8067	25.7483	25.6992	26.0446	25.6395	25.7799	25.9193	25.7737	25.6633	25.8612	25.46	26.0727	26.1032	25.7169	25.466	25.6459	25.491	25.8639	25.843	25.6662	26.0882	25.8658	25.7818	25.7288	25.832	25.5753	25.5903	26.18	25.9777	25.8896	25.9649	25.9901	25.966	25.6485	25.4402	25.8567	25.8256	25.7822	25.8737	25.7938	25.6656	25.7671
187	S100A9	P06702	P06702	S10A9_HUMAN	Protein S100-A9	25.5793	26.5027	25.1387	25.4253	25.4409	25.7392	25.1578	25.4694	25.0346	25.7251	25.3937	26.0305	25.4074	25.7889	25.7282	25.6743	25.2218	25.4593	25.2411	25.6882	25.7065	25.5038	25.9082	25.6189	25.5655	25.1187	25.9114	25.3033	25.3636	26.5653	26.0746	25.9186	25.725	26.0091	26.0452	26.4589	26.2019	25.7659	25.8285	25.7779	26.7481	26.1547	26.333	25.5151
188	APOA4	P06727	P06727	APOA4_HUMAN	Apolipoprotein A-IV	25.2022	24.4697	25.1897	25.0031	24.6139	24.7234	24.882	24.7227	25.6576	25.0032	25.7559	24.7388	25.1921	24.642	24.1434	25.3785	25.5109	24.8934	24.4619	25.2637	25.0647	24.8379	24.8057	24.9688	24.6249	25.3963	24.5833	25.6003	25.4619	25.12	25.4546	25.0125	24.1942	25.4845	25.742	24.6543	24.2853	25.1592	24.9866	24.6868	24.7142	24.7208	24.4756	25.2799
189	ENO1	P06733	P06733	ENOA_HUMAN	Alpha-enolase	23.0926	23.2397	23.9818	23.4995	23.4788	24.3546	24.1212	23.7575	25.0323	24.1776	24.0236	24.2698	23.788	24.5075	24.5741	24.1925	24.0055	23.3565	22.9738	23.8978	24.0813	23.6448	23.6549	23.9008	23.7043	24.9848	24.4466	23.5702	23.4615	24.0844	23.6249	23.9986	24.8478	23.5752	24.0186	23.7145	22.8469	23.8553	24.0761	23.5252	23.6537	23.9679	24.315	24.8402
190	TPM3	P06753	P06753	TPM3_HUMAN	Tropomyosin alpha-3 chain	18.9657	18.3644	18.6318	18.5814	18.4717	18.931	18.6153	18.266	18.7705	18.4255	18.5134	18.3532	16.8153	18.4814	18.6733	18.7758	18.5762	18.3998	18.2731	18.545	18.5842	18.0958	18.7813	18.8831	18.0492	18.0443	17.9876	17.9228	18.7054	18.6043	18.548	18.1046	18.8177	18.2915	18.4828	18.0434	18.428	18.4134	18.13	18.602	18.9698	18.3223	18.7398	18.6037
191	FABP1	P07148	P07148	FABPL_HUMAN	Fatty acid-binding protein, liver	21.8054	21.7883	22.0439	21.7919	21.6999	22.1162	22.1112	21.9016	22.2421	21.8114	21.7985	21.9469	22.0245	22.5852	22.3411	21.8715	21.902	21.909	21.4865	21.4409	22.3912	21.6923	21.9142	22.2672	22.0058	22.5448	22.2504	22.1646	22.0063	21.9522	21.7599	22.268	21.8826	22.0278	21.9856	21.9725	21.5872	21.8628	22.2798	21.729	21.9164	22.0598	22.2064	22.5745
192	LDHB	P07195	Q6ZMR3;P07864;P00338;P07195	LDHB_HUMAN	L-lactate dehydrogenase B chain	24.6135	24.6535	24.7594	24.6731	24.7327	25.0561	24.7018	24.5721	24.816	24.8817	24.6426	25.0239	24.5595	25.1135	25.0046	24.9538	24.6428	24.4561	24.5477	24.7946	24.6292	24.6517	24.9965	24.6651	24.6045	24.5971	24.8197	24.7406	24.3992	25.2856	24.9302	24.9895	24.9164	24.8092	24.8341	24.5081	24.6347	24.774	24.6813	24.8575	25.1368	24.8401	24.6583	24.5876
193	PROS1	P07225	P07225	PROS_HUMAN	Vitamin K-dependent protein S	23.3903	23.0729	23.6382	23.4376	23.3529	23.7118	23.461	22.862	23.9914	23.4715	23.3917	23.8757	23.2574	23.5013	24.0497	23.5488	23.3355	23.2916	22.9904	23.5283	23.8617	23.4467	23.6319	23.5237	22.9308	23.9172	23.3291	23.4283	23.4032	23.6376	23.5551	23.3222	24.2963	23.6454	23.5593	23.3969	23.0333	23.5607	23.8415	23.4503	23.6253	23.4387	23.1967	24.214
194	P4HB	P07237	P07237	PDIA1_HUMAN	Protein disulfide-isomerase	25.1738	25.1546	25.0254	25.4453	25.1002	25.554	25.3325	25.154	25.4904	25.1949	25.2579	25.1602	25.3203	25.9876	25.6229	25.4268	25.4074	25.2949	25.1068	25.0182	25.6666	25.232	25.4822	25.669	25.3314	25.6618	25.5427	25.4381	25.3257	25.4718	25.4265	25.7099	25.7788	25.5107	25.5986	25.0897	25.0888	25.0371	25.5944	25.1903	25.5378	25.2346	25.2449	25.5994
195	H1-0	P07305	P07305	H10_HUMAN	Histone H1.0	24.3661	24.3006	24.0389	24.0558	23.9064	24.6249	24.2902	23.8643	24.7083	24.3285	24.637	24.2727	24.6695	24.3805	23.9302	24.7205	24.46	24.3451	24.0606	24.3597	24.3677	24.1949	24.4219	25.0544	24.108	24.4271	24.332	24.3984	24.4339	24.5826	24.2895	24.4973	24.7996	24.5292	24.5038	24.3335	24.3073	24.2488	24.0496	23.8799	24.8943	24.4126	24.3571	24.7621
196	CTSD	P07339	P07339	CATD_HUMAN	Cathepsin D	27.58	27.1609	26.809	25.8184	27.2812	27.0091	27.6078	27.0524	26.9846	27.0675	26.7983	27.3211	26.7954	27.2035	27.3529	27.1085	27.2705	27.0228	26.9608	27.2002	26.6475	27.0484	27.1474	26.2481	27.1134	27.3288	27.6597	27.3619	27.6713	27.1335	27.079	27.15	27.378	27.2625	26.7846	27.3869	27.2642	26.3554	27.1897	27.0142	27.1103	27.2591	27.1405	27.2844
197	C8A	P07357	P07357	CO8A_HUMAN	Complement component C8 alpha chain	26.8449	26.9257	27.1003	26.7632	26.3289	27.1445	26.7877	26.6872	27.1791	26.8607	26.5848	27.0554	26.6504	27.0755	27.118	26.935	26.7371	26.8855	26.9721	27.1815	26.8376	26.3602	26.9411	27.1311	26.7218	27.038	26.7086	26.6442	26.6783	27.3049	26.8975	26.8775	27.0554	27.1515	27.1084	26.665	26.9261	27.0697	26.9052	26.3086	26.8388	26.9039	26.6632	27.1015
198	C8B	P07358	P07358	CO8B_HUMAN	Complement component C8 beta chain	21.712	21.8918	22.0438	21.8234	21.2261	22.0307	21.77	21.6993	22.3761	21.7598	21.3498	22.3625	21.8244	22.2331	22.1323	22.1666	21.9684	21.5759	21.8974	22.0972	21.8816	21.273	21.9269	21.9809	21.6864	22.2171	21.7602	21.3675	21.5585	22.3992	22.0644	22.0335	22.145	22.2966	22.3087	21.5635	21.7965	22.0804	21.8791	21.2048	21.8547	21.8842	21.6242	22.171
199	GP1BA	P07359	P07359	GP1BA_HUMAN	Platelet glycoprotein Ib alpha chain	23.8701	23.3119	23.3555	23.2254	23.6889	23.6973	23.6569	23.292	23.6729	23.8965	24.0352	23.7051	23.8877	23.4026	24.1357	23.7072	23.3326	23.6227	23.2589	23.2347	23.3095	23.6833	23.6778	23.6102	23.1033	23.6554	23.5818	23.8467	23.372	23.9806	24.08	23.5873	23.9077	23.8456	23.5334	23.572	23.1852	23.4722	23.7058	23.7416	23.5714	23.7236	23.4694	23.4727
200	C8G	P07360	P07360	CO8G_HUMAN	Complement component C8 gamma chain	26.9598	27.2485	27.4826	27.0202	26.7922	27.1672	26.679	27.2213	27.4535	26.918	26.8248	27.5901	26.8554	27.278	27.5836	27.262	27.0765	26.6399	27.2389	27.4572	27.0289	26.6915	27.1507	26.951	27.1467	27.3127	26.6859	26.8661	26.7675	27.6809	27.5884	27.1845	27.3361	27.7658	27.6882	26.6872	27.0978	27.416	26.8495	26.6761	26.8874	26.8994	26.925	27.2618
201	CTSB	P07858	P07858	CATB_HUMAN	Cathepsin B	23.3497	22.986	23.809	23.0959	23.0237	23.7988	23.8236	23.1544	24.4325	23.3549	23.0358	23.8842	23.3161	23.1566	23.9207	23.3957	23.4444	23.5113	22.6492	23.7266	23.7214	23.2228	23.0474	23.6984	23.1165	24.5445	23.0518	23.0709	23.306	21.944	22.883	22.9988	24.6462	23.2136	23.2809	24.0285	22.5926	23.6587	23.708	23.0435	23.0802	23.1593	23.7423	24.2235
202	HSP90AA1	P07900	P07900	HS90A_HUMAN	Heat shock protein HSP 90-alpha	23.5301	23.279	23.6072	23.7135	23.6773	23.7739	23.3712	23.6342	23.855	23.5502	23.3516	23.5575	23.8999	23.9531	23.9681	23.8425	23.8097	23.5348	23.3272	23.7616	23.8367	23.7164	23.501	23.3666	23.686	23.854	23.7099	23.6259	23.5662	23.4686	23.4427	23.7703	23.819	23.4569	23.7851	23.4702	23.3245	23.7509	23.8361	23.7783	23.6445	23.6066	23.72	23.7291
203	UMOD	P07911	P07911	UROM_HUMAN	Uromodulin	26.5409	25.8204	25.9296	26.8556	26.2837	26.6441	26.7136	26.7489	27.6202	26.7866	26.6584	26.1123	26.6603	26.787	26.8011	26.9708	27.0035	26.3097	26.7798	26.6074	26.7107	25.6675	26.4234	26.5043	26.7552	26.7853	25.1515	26.7127	26.3134	26.7728	26.2414	26.7934	26.8447	26.6749	26.968	26.2001	26.5893	26.7239	26.6314	26.568	26.9383	26.7156	25.9139	26.8476
204	LAMB1	P07942	P07942	LAMB1_HUMAN	Laminin subunit beta-1	25.0105	24.633	24.8848	24.9903	25.1528	24.5663	24.5678	24.9445	24.6039	24.2341	24.7089	24.4072	24.6226	24.9688	24.5687	24.5891	24.7311	24.5715	24.9497	25.025	25.2317	25.0471	25.0525	24.9403	24.9098	24.4272	24.251	24.8513	24.8508	24.5729	24.6482	25.0173	24.8093	25.0922	24.794	24.0842	24.8642	25.0737	24.8017	24.9646	24.9524	24.9605	24.8575	24.7095
205	THBS1	P07996	P07996	TSP1_HUMAN	Thrombospondin-1	24.1428	23.8172	23.9887	23.9028	23.869	24.2986	24.0654	24.1609	24.5806	24.257	24.2905	24.3819	24.2673	24.5768	24.3998	24.5521	24.382	24.0709	23.8643	24.058	24.0345	24.0087	24.1817	24.0378	24.2287	24.3188	24.1976	24.1507	24.3482	25.0812	24.1926	24.6349	24.5309	24.2983	24.599	23.9634	23.7243	23.9893	23.9381	23.9348	24.1369	24.1243	24.3451	24.1868
206	SERPINA6	P08185	P08185	CBG_HUMAN	Corticosteroid-binding globulin	22.8901	22.4635	22.6949	22.7829	22.4678	23.1173	22.6479	23.1049	22.7438	22.8007	22.8475	22.8539	22.1434	23.2891	23.0509	22.5894	22.4852	22.6384	22.5567	22.688	22.8652	22.4746	22.9481	22.6841	23.1416	22.395	22.5078	22.7491	22.5966	22.9163	22.7507	23.2611	22.8176	22.8753	22.9507	22.6193	22.6339	22.7912	22.9925	22.5455	22.8863	22.5585	23.0366	22.54
207	MMP2	P08253	P08253	MMP2_HUMAN	72 kDa type IV collagenase	21.2492	20.5001	20.9489	20.5331	20.5697	21.0433	20.5514	20.9906	20.6245	20.8078	20.7158	21.002	20.5494	21.0455	21.0245	20.6903	20.7626	20.8767	20.8468	20.5999	20.7904	20.4776	20.9407	20.9738	20.9205	20.7098	20.6647	20.6417	20.7172	21.2744	21.0303	21.0956	20.8502	21.0167	20.9488	20.8565	20.7575	20.7808	21.0227	20.5701	20.9356	20.6817	20.802	20.7245
208	SOD3	P08294	P08294	SODE_HUMAN	Extracellular superoxide dismutase [Cu-Zn]	24.2206	24.0539	24.2504	23.8687	24.3101	24.5875	24.2801	24.4217	24.4846	24.8778	24.4059	24.5142	24.0432	24.768	24.6872	24.3157	24.2805	23.9716	24.1395	24.1522	24.383	24.3009	24.3968	24.0282	24.3472	24.4414	24.6915	24.4546	24.0455	24.4481	24.2342	24.2382	25.0282	24.523	24.445	24.4235	24.622	24.3869	24.2997	24.5782	24.2767	24.4734	24.4144	24.6308
209	ITGA2B	P08514	P08514	ITA2B_HUMAN	Integrin alpha-IIb	28.6788	28.7879	28.7641	28.9534	28.9012	28.4679	28.4668	28.9362	28.5685	28.6685	28.6937	28.6343	28.8861	29.0026	29.0077	28.8792	29.2743	28.8316	28.7196	28.5942	28.9335	28.9	28.5996	28.6989	28.7323	28.9035	29.0444	28.922	29.1593	28.2851	28.7415	28.9338	29.4826	28.6819	29.0578	28.6726	28.6879	28.7838	28.8774	28.8894	28.7335	28.7762	28.7059	28.6387
210	LPA	P08519	P08519	APOA_HUMAN	Apolipoprotein(a)	21.9058	22.4001	21.5809	21.769	22.1795	22.2187	21.8135	23.0874	22.2963	21.9533	22.8677	22.3889	21.923	22.5462	22.887	22.8173	21.9539	21.9002	22.6272	21.6202	22.1678	21.9022	22.0307	22.0111	22.9456	22.3179	22.0143	22.7587	22.2967	22.7329	22.4465	22.55	22.9499	23.0046	22.3339	21.8999	22.4329	21.8202	22.273	22.0772	22.0573	21.9518	23.0427	22.3096
211	CD14	P08571	P08571	CD14_HUMAN	Monocyte differentiation antigen CD14	22.052	21.625	21.9266	21.8748	21.6732	22.1564	21.6924	21.7952	22.0217	21.6126	22.22	21.8882	21.6863	22.1553	21.966	21.9635	21.8803	21.9426	21.7215	21.7604	21.8314	21.7209	22.1583	21.7668	21.8301	21.9766	22.0039	21.9887	21.6903	21.9849	21.9946	21.9069	21.9217	22.038	22.2495	21.9778	21.6541	21.8842	21.8691	21.7046	22.097	21.7485	21.8447	21.9662
212	MET	P08581	P08581	MET_HUMAN	Hepatocyte growth factor receptor	23.5376	23.032	23.1306	23.2929	23.2689	23.2165	23.2479	23.4123	23.4935	24.0228	23.7072	23.7524	22.9075	23.5167	23.5144	23.6273	23.2763	23.4625	23.1593	23.4945	23.4344	23.3557	23.3303	23.171	23.5096	23.2089	23.368	23.0571	23.7106	23.8242	23.3122	23.4504	23.182	23.3086	23.8715	23.3221	23.1949	23.2471	23.357	23.4504	23.4159	23.1506	23.5503	23.5283
213	CFH	P08603	P08603	CFAH_HUMAN	Complement factor H	24.4695	23.9636	24.7348	24.4071	24.2753	24.6827	24.3777	24.339	24.82	24.4862	24.0572	24.783	24.1877	24.8296	24.9051	24.4288	24.4314	24.2847	24.0059	24.7347	24.5707	24.2938	24.5947	24.4419	24.3449	24.6495	24.5916	23.9855	24.28	24.8266	24.5574	24.6208	24.8746	24.5531	24.756	24.2971	23.9957	24.7008	24.5683	24.3364	24.5221	24.4532	24.4088	24.6347
214	FCGR3A	P08637	P08637	FCG3A_HUMAN	Low affinity immunoglobulin gamma Fc region receptor III-A	22.7982	22.4139	22.8046	22.8472	22.8515	22.698	23.0241	23.1652	22.8084	23.2903	22.8683	23.379	22.0451	23.4085	23.6834	23.0657	23.1709	22.6736	22.6923	22.7227	23.179	22.7691	22.7603	23.1714	23.0777	22.4246	23.432	23.0234	23.0879	23.3248	22.9832	23.2354	23.4106	23.1346	23.2008	22.692	22.5064	22.6149	23.1715	22.8614	22.7684	22.9733	23.1583	23.0155
215	SERPINF2	P08697	P08697	A2AP_HUMAN	Alpha-2-antiplasmin	24.0706	23.6017	24.0892	23.7176	23.7977	24.185	23.8754	24.0392	24.0869	23.9406	23.9899	23.9607	23.6189	24.151	24.3789	23.8285	23.8704	23.868	23.5963	23.8914	23.7944	23.7666	24.1815	23.8908	24.1031	23.8652	23.8261	23.832	24.1047	24.3346	24.1792	23.937	24.0868	24.1901	24.3569	23.6518	23.5784	24.0352	23.6456	23.6995	23.878	23.6156	23.7979	23.9129
216	F7	P08709	P08709	FA7_HUMAN	Coagulation factor VII	22.2591	21.7706	21.8971	21.7	21.7509	22.0003	21.7772	21.7949	21.8502	22.1416	21.8627	22.2722	21.3337	22.0898	22.4725	21.8408	21.7757	21.943	21.8442	21.6844	21.701	21.8282	22.0218	21.9515	21.8586	21.6972	21.9265	21.855	21.7524	22.7783	21.973	22.2088	22.3013	22.2644	22.4314	21.715	21.6847	21.7513	22.0515	21.9844	21.9665	21.7207	21.763	21.6896
217	ANXA5	P08758	P08758	ANXA5_HUMAN	Annexin A5	22.0733	21.4554	22.0282	21.8353	22.1524	21.7988	22.1358	22.3197	21.0517	21.7823	21.0857	22.6118	21.4527	22.5201	23.5387	21.5986	22.7206	21.3703	21.0726	22.2804	22.2537	22.3489	21.4424	21.949	22.2137	22.7576	21.9655	21.8382	22.3451	21.7805	21.9712	22.2507	22.8421	22.3041	22.7425	21.7975	20.6605	21.881	22.4625	22.156	20.709	22.0399	22.3943	22.4991
218	IGFBP1	P08833	P08833	IBP1_HUMAN	Insulin-like growth factor-binding protein 1	26.6717	24.2048	26.2545	25.4839	26.5436	26.0922	26.3459	25.9668	26.0761	25.9367	26.2361	26.2319	23.4359	26.907	25.6924	26.0377	26.1854	25.9832	26.3333	24.0604	26.3166	27.5653	25.9939	24.4749	25.8745	25.8647	26.3142	26.1465	27.19	26.4687	26.2762	26.4317	26.4431	24.6114	25.7759	26.9786	26.1686	26.6648	26.4818	23.6701	27.4982	25.8123	27.0174	26.7264
219	DBH	P09172	P09172	DOPO_HUMAN	Dopamine beta-hydroxylase	22.1359	22.0422	21.8185	21.9078	22.1521	22.0787	21.6607	21.9626	21.8572	21.7562	21.6205	22.1913	21.6769	22.1189	22.4439	22.2212	21.6522	21.7783	22.0324	21.135	21.9519	22.0008	22.2802	21.7772	21.9024	21.9337	21.7411	21.5734	22.1323	22.3558	22.408	21.9387	22.2065	22.4591	22.113	21.9593	21.9409	21.852	21.999	22.0851	22.053	21.726	21.854	21.8001
220	SPARC	P09486	P09486	SPRC_HUMAN	SPARC	23.2986	23.1165	23.7854	23.2612	23.52	23.4679	24.3371	23.4155	24.4111	23.8548	24.067	23.6161	24.005	23.5811	24.1597	24.2893	23.6233	23.4888	23.6952	23.6079	23.8991	23.0948	23.9275	24.1244	23.7516	23.9247	24.23	23.7164	23.7908	23.555	24.2734	23.7346	24.1729	24.2908	24.1575	23.5946	23.1033	23.2247	23.9374	23.4931	24.1833	24.2436	23.541	23.3556
221	CTSH	P09668	P09668	CATH_HUMAN	Pro-cathepsin H	22.0035	22.41	22.2632	22.5077	21.99	22.6691	22.5639	22.0444	22.5846	21.9254	22.4133	22.453	22.638	22.669	22.754	22.4184	22.3293	22.4529	22.3107	22.1332	22.974	22.1088	22.1816	22.3498	22.328	22.7734	22.478	22.2493	22.1267	22.4681	22.3881	22.4741	22.4124	22.3212	22.4218	22.4811	22.4374	22.3613	22.5825	22.1806	21.9623	22.3898	22.569	22.2853
222	C1S	P09871	P09871	C1S_HUMAN	Complement C1s subcomponent	24.5742	24.2292	24.4865	24.2629	24.3815	24.7499	24.4737	24.1613	24.6741	24.6251	24.485	24.6827	24.3703	24.8317	24.6053	24.4228	24.1718	24.3293	24.2448	24.4727	24.3168	24.2903	24.6811	24.7978	24.2348	24.5327	24.7161	24.3844	24.5385	24.966	24.7078	24.7943	24.5481	24.6449	24.8922	24.1707	24.2233	24.4735	24.2795	24.3749	24.5174	24.6781	24.1034	24.5426
223	LTA4H	P09960	P09960	LKHA4_HUMAN	Leukotriene A-4 hydrolase	24.02	24.1356	24.4832	24.252	24.3092	23.7949	24.5827	24.365	24.626	24.5091	24.535	24.6952	24.6786	23.9952	24.5607	24.664	24.5839	23.5507	24.2745	24.5356	24.3709	24.2948	24.2872	24.2357	24.2636	24.2204	24.1497	24.6402	24.4206	24.6689	24.5646	24.3682	24.7495	24.3625	24.6947	23.8322	24.2275	23.8002	24.2465	24.297	24.1471	24.2332	23.9092	24.4099
224	ALDOC	P09972	P09972	ALDOC_HUMAN	Fructose-bisphosphate aldolase C	19.8689	20.1203	19.8697	20.2764	20.3005	20.0304	20.2614	20.3453	19.9663	20.3837	19.7924	20.4138	19.3447	20.5168	20.5636	19.7734	20.0938	19.7924	20.0233	19.9895	20.3746	20.1358	20.1342	20.111	20.2533	20.0266	20.455	19.8372	20.1144	20.5444	20.2493	20.5143	20.5389	20.31	20.2781	19.9465	20.0101	19.9656	20.2872	20.2254	20.0232	20.2132	20.1369	20.1526
225	C4A	P0C0L4	P0C0L4	CO4A_HUMAN	Complement C4-A	19.6555	18.0583	17.5775	20.2968	19.8219	20.0542	19.0874	18.6034	19.7452	19.2743	19.0285	20.3493	19.1506	19.9709	20.8963	19.3963	19.2211	19.7583	18.1204	17.8529	20.6973	19.947	19.8485	19.7896	18.5776	19.5634	19.6102	19.1209	18.7651	20.5445	19.8262	19.2676	20.8152	19.9394	20.315	19.5682	18.1715	18.096	20.8221	20.1146	20.0408	19.5338	18.7847	20.0355
226	C4B	P0C0L5	P0C0L4;P0C0L5	CO4B_HUMAN	Complement C4-B	25.4787	24.6766	25.1927	26.1452	25.6283	26.4102	24.9819	24.8201	25.9534	25.003	25.1049	25.7299	24.9058	25.7807	26.1746	25.4321	24.8926	25.2214	24.5918	24.9665	26.4191	25.6319	26.1907	25.5534	24.8233	25.8456	25.2513	24.9661	24.7851	25.823	25.3866	25.2467	26.1538	25.7135	25.752	25.2484	24.5002	24.9733	26.418	25.6778	25.9371	25.4058	24.9404	25.9375
227	IGLC1	P0CG04	P0CG04	IGLC1_HUMAN	Immunoglobulin lambda constant 1	18.5244	18.6658	18.0137	18.8985	18.9991	18.6516	17.9654	19.2599	18.4912	19.268	18.9656	19.1615	17.9973	19.3234	19.4559	18.9077	18.0923	18.1669	18.7005	17.9131	18.8626	18.8607	18.738	18.3324	19.2087	18.2578	19.1238	18.6372	18.1629	19.2433	18.5803	19.3046	19.1761	19.169	19.2407	18.5181	18.7867	17.8819	18.9196	18.8202	18.2904	18.2888	18.997	18.3862
228	SAA1	P0DJI8	P0DJI9;P0DJI8	SAA1_HUMAN	Serum amyloid A-1 protein	17.4163	18.1292	18.8012	17.9665	18.2286	18.3888	17.6842	18.472	18.143	18.997	18.5756	17.8405	17.409	18.4971	19.2687	18.2094	17.4105	17.3158	18.501	18.8769	18.1683	18.1652	17.8917	20.2842	18.0194	18.1003	22.4664	17.6072	17.8443	18.0451	18.2534	18.0435	19.259	18.5511	19.3712	17.6569	18.3002	18.6978	17.9898	18.2924	16.9936	19.8255	18.0498	17.9342
229	HSPA1A;HSPA1B	P0DMV8;P0DMV9	P0DMV8;P0DMV9	HS71A_HUMAN;HS71B_HUMAN	Heat shock 70 kDa protein 1A	22.3338	22.2982	22.2376	22.2256	22.4182	22.533	22.6247	22.4282	22.6164	22.6566	22.5495	22.8242	22.1619	22.8881	22.9763	22.8316	22.6088	22.3786	22.3812	22.2526	22.5694	22.3497	22.3704	22.4244	22.4785	22.5016	22.7423	22.5705	22.3574	22.8817	22.759	22.6449	22.7713	22.9035	22.9431	22.2128	22.2599	22.3088	22.3315	22.4311	22.514	22.3455	22.4006	22.5013
230	IGLC3	P0DOY3	P0CF74;B9A064;P0DOY3;A0M8Q6;P0DOY2;P0DOX8;P0CG04	IGLC3_HUMAN	Immunoglobulin lambda constant 3	26.3253	26.549	25.7402	26.6593	26.6262	26.6781	26.5586	26.7351	26.6852	27.5344	26.8849	27.0478	25.9436	26.8618	26.946	26.7466	25.8305	26.0595	26.5124	25.8929	26.6309	26.602	26.8083	26.7706	26.792	26.36	27.3059	26.781	25.7847	27.2333	26.3583	26.9743	26.9347	27.0049	26.0742	26.129	26.5881	25.8693	26.6618	26.684	26.7237	26.6006	26.8798	26.4719
231	IGHV1-8	P0DP01	P0DP01	HV108_HUMAN	Immunoglobulin heavy variable 1-8	25.3137	24.9437	24.6338	24.6328	25.0806	24.7003	24.8139	24.9816	23.7822	24.4382	25.2432	25.3426	23.3291	24.418	24.6887	24.469	24.1384	25.0162	24.9422	24.681	24.5224	24.7825	24.8722	24.615	24.9355	24.6225	25.2168	25.4996	25.042	25.4188	25.2486	24.3758	24.4744	25.5502	24.8612	25.1319	24.8235	24.614	24.4847	24.8294	24.3344	24.5104	24.8114	24.5479
232	IGHV4-31	P0DP07	P0DP07	HV431_HUMAN	Immunoglobulin heavy variable 4-31	19.6167	19.7175	19.6419	20.1226	20.2782	20.4482	20.6937	19.6653	19.8729	20.4423	19.4947	20.6449	18.6156	19.6823	20.0103	19.8475	18.229	19.3517	19.8021	19.7875	19.88	20.1354	20.7141	20.9379	19.4721	19.7464	20.6671	19.3202	18.984	21.1435	20.2986	19.6436	19.6401	20.9967	19.0824	19.3978	19.8502	19.7453	19.9829	20.2671	20.1745	20.7025	19.4477	19.6347
233	PTPRF	P10586	P10586	PTPRF_HUMAN	Receptor-type tyrosine-protein phosphatase F	23.5707	23.4338	23.4966	23.3567	23.2729	23.563	23.5382	23.5492	24.0145	23.8946	23.8541	24.2819	23.9479	23.7637	24.7384	23.9876	23.5702	23.5977	23.3451	23.2303	23.4715	23.363	23.4657	23.3229	23.3939	23.5256	23.4884	23.0001	23.229	24.2828	23.4954	23.7759	24.1674	23.4953	23.6183	23.6729	23.3552	23.279	23.4141	23.3458	23.3725	23.3118	23.62	23.5236
234	C7	P10643	P10643	CO7_HUMAN	Complement component C7	26.0242	25.7062	25.6747	25.6664	25.5469	26.043	25.7335	25.7154	25.926	25.7703	25.1255	25.9183	25.7133	25.9295	25.8999	25.6648	25.9204	25.8705	25.7259	25.6345	25.7578	25.542	26.1211	25.8307	25.6814	25.6897	25.6449	25.049	25.6196	25.9919	26.0309	25.8942	25.7475	25.8136	26.3301	25.812	25.6159	25.6761	25.6962	25.5798	25.9827	25.6621	25.5909	25.7528
235	KIT	P10721	P10721	KIT_HUMAN	Mast/stem cell growth factor receptor Kit	21.7656	22.7354	22.8834	22.5455	22.4449	22.7793	22.7489	22.7824	22.7743	22.4281	22.8647	22.9028	22.931	23.4592	22.9591	23.0268	23.0924	22.8229	22.7279	22.6712	22.6412	22.8046	22.7912	22.7489	22.9879	22.718	22.4702	22.9873	22.8023	22.8865	22.1926	23.3046	23.0489	23.1392	23.0539	22.7628	22.734	22.6848	22.7725	22.6459	23.1801	22.5849	23.1837	22.8593
236	CLU	P10909	P10909	CLUS_HUMAN	Clusterin	24.8549	24.5825	24.6805	24.7118	24.87	25.1283	24.6124	24.8112	24.8838	24.9203	24.7856	25.2528	24.7149	25.1823	25.3389	25.1328	24.7291	24.7008	24.6129	24.8122	24.7664	24.8007	25.1665	24.8036	24.8134	24.5693	24.6079	24.75	25.0593	25.2861	24.9732	25.0088	25.1188	25.2762	25.1053	24.5401	24.4117	24.8414	24.7138	24.7562	24.9914	24.6027	24.6461	24.5571
237	HSPA5	P11021	P11021	BIP_HUMAN	Endoplasmic reticulum chaperone BiP	25.8951	25.8025	25.883	25.6497	25.8571	25.8732	25.798	25.8549	26.0169	25.9115	25.6584	26.0833	25.814	26.1106	26.3277	25.9696	25.8794	25.7234	25.5468	25.8477	25.7758	25.7233	25.8754	25.6599	25.811	25.8479	25.882	25.7952	25.8364	26.1453	25.9377	26.0471	26.2271	26.0497	26.0497	25.6989	25.6004	25.9212	25.6377	25.8298	25.831	25.7712	25.8068	25.739
238	HSPA8	P11142	P34931;P17066;P0DMV8;P48741;P11142;P54652;P0DMV9	HSP7C_HUMAN	Heat shock cognate 71 kDa protein	22.8266	22.7409	22.8284	22.8517	22.9055	22.9256	22.5847	22.8148	23.0287	22.978	22.9067	22.9975	22.8618	23.2162	23.0267	23.0371	23.0156	22.8731	22.8146	22.8471	23.0287	22.9326	22.8385	22.9912	22.8937	22.9743	22.9478	22.825	22.944	22.8375	22.7366	23.1813	23.1223	23.0092	22.875	22.8049	22.8652	22.9687	23.0195	22.8635	22.943	22.807	23.0476	23.1766
239	MBL2	P11226	P11226	MBL2_HUMAN	Mannose-binding protein C	21.3567	21.6	21.6064	21.4771	21.9261	22.3663	22.6156	22.8464	22.745	21.0979	22.5462	21.8608	22.1977	23.3868	22.3754	21.9307	21.8016	21.3387	21.3614	21.7835	21.3832	21.824	22.4472	22.7986	23.0035	22.714	21.5876	22.6808	22.4867	22.035	22.5365	23.2802	22.3886	22.1976	22.4166	21.8422	21.2219	21.9073	22.3709	21.8589	22.2095	22.9184	22.9725	22.692
240	FGFR1	P11362	P11362	FGFR1_HUMAN	Fibroblast growth factor receptor 1	23.5731	23.3059	23.2195	23.3476	23.1509	23.1846	22.9341	23.1142	23.048	23.2259	23.1593	23.4782	21.5716	23.0628	23.3287	22.913	23.117	23.4487	23.4832	23.1865	22.9968	23.1466	23.2423	22.9974	23.2948	22.9998	22.8719	23.3917	23.3244	23.1967	23.3357	23.0319	23.054	23.4756	23.5596	23.2655	23.3995	23.1211	23.2777	23.2942	22.9861	23.0829	23.1825	23.1697
241	CETP	P11597	P11597	CETP_HUMAN	Cholesteryl ester transfer protein	23.7189	23.0617	23.9271	23.871	23.3428	23.8239	24.2207	23.4306	23.6981	23.2813	24.0417	23.2296	23.7607	24.2914	24.1231	23.9384	24.026	23.806	23.4667	24.1765	23.9918	23.4335	23.6545	24.0167	23.882	23.5877	23.4106	24.0033	22.9439	23.2273	23.7984	24.1459	23.7756	23.8757	23.3726	23.6127	23.4594	23.9699	23.4394	23.508	23.5475	24.1043	23.7435	23.4633
242	IGF2R	P11717	P11717	MPRI_HUMAN	Cation-independent mannose-6-phosphate receptor	25.259	24.9266	25.2863	25.1392	24.9205	25.2304	25.1074	25.14	25.3641	25.1283	25.0918	25.245	25.3493	25.5088	25.3609	25.2584	25.4832	25.0606	25.024	25.2226	25.0349	24.9913	24.9934	25.0755	25.211	25.2749	25.2781	25.2832	25.2711	25.1547	25.1139	25.5047	25.4054	25.2264	25.5397	24.9581	25.0551	25.1886	25.1084	24.8764	25.2492	25.0982	25.3585	25.4055
243	COL6A1	P12109	P12109	CO6A1_HUMAN	Collagen alpha-1(VI) chain	22.4452	22.0616	22.0751	22.3014	22.1404	22.0161	22.1358	22.3869	22.0563	23.3655	22.0876	22.179	21.7447	22.632	22.5431	22.1508	22.3136	22.0446	22.3177	22.1333	22.1869	22.2803	22.3618	22.1764	22.3061	22.0475	22.3036	21.9168	22.3463	22.4778	22.3176	22.5358	22.4432	22.3225	22.4795	22.0988	22.1965	22.343	22.2717	22.3147	22.3403	22.2643	22.1083	22.077
244	COL6A3	P12111	P12111	CO6A3_HUMAN	Collagen alpha-3(VI) chain	22.4449	22.4636	22.3929	22.4969	22.3487	22.58	22.3141	22.5167	22.5692	22.604	22.1819	22.6823	22.4515	22.7984	22.8341	22.5965	22.5142	22.2879	22.4288	22.274	22.4451	22.3358	22.5156	22.6418	22.5895	22.4924	22.7381	22.354	22.4287	22.5701	22.4831	22.7719	22.9315	22.6211	22.8368	22.1913	22.3719	22.1936	22.587	22.2976	22.7009	22.5438	22.67	22.5635
245	F5	P12259	P12259	FA5_HUMAN	Coagulation factor V	26.9129	26.4769	26.9989	26.6971	26.7971	26.8648	26.6971	26.815	26.8092	26.7763	26.7256	27.1129	26.4863	27.0878	27.0295	26.9578	26.7731	26.647	26.6195	26.9897	26.7539	26.6704	26.9485	26.8229	26.804	26.753	26.7738	26.7786	26.7417	27.2338	26.8559	26.9925	26.9612	27.1972	27.1474	26.5997	26.5572	26.9616	26.7471	26.7825	26.8627	26.7332	26.7887	26.7182
246	FCGR2A;FCGR2C	P12318;P31995	P12318;P31994;P31995	FCG2A_HUMAN;FCG2C_HUMAN	Low affinity immunoglobulin gamma Fc region receptor II-a	23.9118	23.8106	23.5844	23.646	23.9228	23.5543	23.7825	23.719	23.5604	23.7952	24.0299	23.7868	24.3342	23.201	23.7938	23.7568	23.7286	23.8478	23.2508	23.8501	24.1094	23.9503	23.2322	24.3251	23.1671	23.6967	22.6097	23.9656	23.8033	23.4404	23.4368	24.0087	24.136	23.8211	23.2637	23.7842	23.6333	23.8977	24.1789	23.5883	23.5382	23.921	23.2905	23.202
247	ACTN1	P12814	P12814	ACTN1_HUMAN	Alpha-actinin-1	24.4486	24.4996	24.595	24.4948	24.4802	24.5603	24.6822	24.6113	24.7461	24.6515	24.5209	24.5299	24.5304	25.0202	24.5445	24.7396	24.7949	24.6007	24.4923	24.8826	24.7712	24.6986	24.4485	24.7574	24.7238	24.8823	24.6896	24.6686	24.599	24.5588	24.2719	24.9643	25.0417	24.5167	24.6433	24.5943	24.5504	24.7262	24.62	24.5255	24.6165	24.5358	24.7186	24.8085
248	ACE	P12821	P12821	ACE_HUMAN	Angiotensin-converting enzyme	25.3156	25.1801	25.125	25.1133	25.2913	25.5441	25.8013	25.3075	25.4004	25.4715	24.6793	25.401	25.2499	25.5221	25.3755	25.2156	25.6201	25.1636	25.4217	24.9785	25.091	25.1769	25.2028	25.3813	25.3967	25.4136	25.4431	25.4262	25.1029	25.634	25.2066	25.4178	25.3083	25.1699	25.3058	25.1887	25.2815	25.1622	24.966	25.2315	25.422	25.7358	25.3801	25.2703
249	CDH1	P12830	P12830	CADH1_HUMAN	Cadherin-1	23.0884	22.4325	22.9774	22.7975	22.8183	23.3589	23.4735	23.2868	23.2225	23.6511	23.5216	23.1032	23.2951	23.6042	23.1905	23.5439	23.9144	22.9155	22.5055	23.147	22.9195	22.9035	23.0025	23.2364	23.035	22.865	23.1255	22.6496	23.2242	22.7762	22.9652	23.5992	23.3481	23.5719	23.3084	22.6478	22.5062	23.1685	22.8735	22.9454	23.1504	23.0098	22.8708	22.7445
250	PEPD	P12955	P12955	PEPD_HUMAN	Xaa-Pro dipeptidase	23.7429	23.4018	23.5337	23.2769	23.5983	23.686	23.5574	23.702	23.7641	23.8165	23.758	23.8123	23.2444	23.8849	23.9717	23.6703	23.6927	23.6128	23.328	23.5703	23.5193	23.5107	23.6701	23.6195	23.7327	23.636	23.3256	23.4114	23.6732	24.1022	23.4486	23.8121	23.8023	23.61	23.6282	23.4949	23.3567	23.663	23.74	23.5386	23.6243	23.503	23.7657	23.5472
251	RNH1	P13489	P13489	RINI_HUMAN	Ribonuclease inhibitor	19.6051	19.1898	19.6075	19.1984	19.2243	19.6329	19.6222	19.046	19.6164	18.6644	18.1547	19.5221	18.5342	19.1752	20.1218	18.6594	18.8591	19.6586	18.669	19.5644	19.6648	19.2896	19.2534	19.2259	18.7841	19.9525	18.9878	18.1849	18.5808	18.9603	18.9645	18.7267	19.9655	18.9619	18.7556	20.2453	18.3259	19.5247	19.6614	19.2841	18.936	19.3495	19.1807	19.7657
252	NCAM1	P13591	P13591	NCAM1_HUMAN	Neural cell adhesion molecule 1	22.6883	22.288	22.5112	22.4243	22.3359	22.9896	22.8209	22.509	23.2875	22.7996	22.7325	22.9553	22.9408	23.2139	23.1128	22.9507	22.7007	22.5402	22.1641	22.8004	22.7374	22.6488	22.4898	22.6647	22.6959	23.1493	22.8427	22.5995	22.5691	23.0209	22.6699	23.1231	23.4357	22.9266	22.7801	22.6406	22.2351	22.6128	22.6622	22.298	22.5815	22.5851	22.6803	23.0463
253	KRT10	P13645	P13645	K1C10_HUMAN	Keratin, type I cytoskeletal 10	24.0648	24.7993	24.0696	24.241	24.1004	24.471	24.3815	24.317	24.59	24.3928	24.1283	24.3328	24.3914	24.7613	24.4829	24.3584	24.3305	24.0942	23.9922	24.0965	24.3954	24.1585	24.2289	24.2247	24.3237	24.5074	24.5768	24.2381	24.2149	24.4564	24.4636	24.5562	24.6359	24.2614	24.2437	24.128	24.0681	24.204	24.3453	24.1623	24.4336	24.3638	24.3954	24.4508
254	KRT5	P13647	P13647	K2C5_HUMAN	Keratin, type II cytoskeletal 5	27.2651	27.3785	27.175	27.3307	27.3466	27.3219	27.3748	27.3684	27.6071	27.5616	27.4638	27.8122	27.6649	27.7432	27.6258	27.897	27.7	27.1771	27.2309	27.2994	27.4644	27.1824	27.3535	27.4247	27.4142	27.5823	27.6263	27.5005	27.7238	27.7748	27.5215	27.6838	27.7669	27.5882	27.646	27.3158	27.3894	27.2284	27.5564	27.2895	27.4422	27.426	27.3167	27.4771
255	C6	P13671	P13671	CO6_HUMAN	Complement component C6	25.067	24.6154	25.1055	24.5377	24.7109	25.3377	24.7625	25.0382	25.1162	25.0532	24.919	25.1322	24.5676	24.8742	25.3492	25.0656	24.7436	24.9367	24.6512	25.1288	24.6081	24.7337	25.2092	25.1326	25.0327	24.9736	24.9613	24.7102	24.7384	25.188	24.8189	24.6887	25.1235	25.177	25.2004	25.0121	24.6218	25.1554	24.6188	24.7792	25.0684	24.9616	24.9774	24.9373
256	PRG2	P13727	P13727	PRG2_HUMAN	Bone marrow proteoglycan	20.7755	20.4876	20.4382	20.5673	20.5538	20.6035	20.7865	20.5747	21.1648	20.756	20.8835	20.7918	21.1532	20.7948	20.6714	20.8146	20.896	20.7062	20.553	20.5538	20.6489	20.4923	20.3658	20.5441	20.5369	20.5577	20.893	20.7144	20.826	20.4388	20.759	20.5553	20.7481	20.6427	20.7023	20.6153	20.5247	20.3183	20.7238	20.6268	20.7627	20.761	20.5677	20.4471
257	LCP1	P13796	P13796;P13797	PLSL_HUMAN	Plastin-2	22.4335	22.094	22.5061	22.3759	22.4931	22.3368	22.4481	22.5028	22.3564	22.4126	22.3615	22.6885	22.5213	22.7463	22.9808	22.5132	22.5737	22.1587	22.2744	22.5223	22.4588	22.2438	22.5163	22.3667	22.505	22.3912	22.7341	22.3876	22.4955	22.8062	22.8386	22.7436	22.7285	22.6868	22.8347	22.2586	22.1086	22.4452	22.3687	22.3697	22.5784	22.4524	22.4401	22.3728
258	SELL	P14151	P14151	LYAM1_HUMAN	L-selectin	24.9497	24.6149	24.7077	24.8933	24.6632	25.0603	25.0195	24.5691	24.8054	24.8353	24.7847	25.1812	24.9667	24.9274	24.8156	24.9618	24.7017	24.6353	24.6144	24.5817	24.8773	24.4372	25.0578	24.8977	24.4913	24.7277	24.8113	24.8334	24.8559	25.2022	25.3836	24.9179	24.6768	25.057	24.9563	24.5104	24.6754	24.6999	24.8985	24.483	25.0263	24.9035	24.486	24.5942
259	PRKCSH	P14314	P14314	GLU2B_HUMAN	Glucosidase 2 subunit beta	22.8479	22.7247	22.9846	22.7348	22.8762	23.2509	22.9902	23.1132	23.2818	22.8924	22.8088	23.2541	22.9302	23.4381	23.2961	23.3461	23.0035	22.8404	22.6333	23.0394	23.1592	23.3587	23.1211	23.2775	23.1791	23.4717	23.0671	22.4719	22.7044	22.424	22.7036	23.0156	23.483	22.7095	22.9741	22.9233	22.5242	22.7913	23.077	22.9184	23.0895	23.019	23.3584	23.3169
260	NID1	P14543	P14543	NID1_HUMAN	Nidogen-1	20.9991	21.0307	20.9971	21.069	21.2172	21.1753	20.979	21.1802	21.7407	21.4677	22.4547	21.6177	20.8316	21.4377	21.5674	21.1399	20.4379	20.9332	21.0322	21.0618	21.2147	21.0747	21.1568	21.3343	21.4065	21.4323	21.2705	21.116	21.0396	21.6142	21.2252	21.255	21.4544	21.075	21.3589	21.118	21.1499	21.0707	21.3917	21.1229	21.1683	21.3354	21.4069	21.4989
261	PKM	P14618	P14618	KPYM_HUMAN	Pyruvate kinase PKM	23.5627	23.4084	23.5802	23.5316	23.4944	23.5429	23.5268	23.7805	23.714	23.6156	23.3977	23.77	23.5029	24.1842	24.0168	23.7884	23.8483	23.538	23.3022	23.5769	23.78	23.5942	23.4797	23.7085	23.7827	23.6424	23.6964	23.4032	23.659	23.592	23.5284	24.0324	24.1928	23.7352	23.8916	23.6352	23.3825	23.5343	23.8074	23.5259	23.593	23.6801	23.9253	23.945
262	HSP90B1	P14625	P14625	ENPL_HUMAN	Endoplasmin	28.2522	27.7779	28.1488	27.9421	28.1356	28.2815	28.1019	28.0295	28.0468	27.8259	27.8367	28.1297	27.8705	28.3957	28.4517	28.1042	27.7618	28.0646	27.7949	28.0973	28.099	28.0211	28.1861	27.8478	28.2042	27.9676	28.3851	27.7831	27.7723	28.3226	28.118	28.2289	28.4505	28.1079	28.1213	28.3467	27.7774	28.1092	28.1351	27.9421	28.0907	27.9177	27.9825	28.127
263	ANPEP	P15144	P15144	AMPN_HUMAN	Aminopeptidase N	24.4739	24.3324	24.5478	24.3322	24.5869	24.8172	24.5723	24.4461	25.2067	24.6375	24.5501	24.7584	24.3267	24.7613	24.6401	24.7761	24.613	24.4211	24.156	24.2666	24.5018	24.4619	24.4862	24.4502	24.6316	25.0332	24.4054	24.5798	24.6891	24.7881	24.6261	24.6586	24.7214	24.5385	24.5227	24.5472	24.0925	24.3759	24.3877	24.4585	24.5338	24.4495	24.7091	25.0348
264	PVR	P15151	P15151	PVR_HUMAN	Poliovirus receptor	22.7372	22.9223	22.3828	22.3511	22.0493	22.6496	23.0195	22.9181	22.9291	22.741	22.8684	22.9823	23.1434	23.2922	23.0103	23.0333	23.3777	22.1671	22.7865	22.3169	22.3897	22.1979	22.9874	23.0281	22.9939	22.7648	22.7559	22.909	23.1176	23.2881	22.9567	23.6532	23.2103	22.9713	22.709	22.3665	22.8038	22.3749	22.042	22.3138	22.5907	23.0854	23.2458	23.0903
265	CPN1	P15169	P15169	CBPN_HUMAN	Carboxypeptidase N catalytic chain	21.8532	21.9158	22.0948	21.6097	22.1402	22.317	21.4337	22.5466	22.299	22.0159	22.1143	22.107	21.959	22.3934	22.5322	22.1299	22.1542	21.869	21.9618	22.1653	21.7323	22.0846	22.2581	21.7465	22.4	21.9213	21.8612	22.0464	21.8673	22.271	22.1894	22.3525	22.5218	22.2478	22.446	21.8899	21.8381	22.0956	21.4733	22.1023	22.148	21.547	22.3748	21.9847
266	NME1;NME2	P15531;P22392	P15531;P22392	NDKA_HUMAN;NDKB_HUMAN	Nucleoside diphosphate kinase A	21.8894	20.8094	22.3923	20.981	21.8398	22.3761	22.6593	21.9852	22.7526	22.1527	21.9455	22.2798	22.0548	22.0897	22.6069	21.9609	22.3919	22.001	21.5522	22.5584	22.2088	21.87	21.8313	22.2208	22.1614	23.0266	21.76	21.9849	22.2387	21.499	21.7785	21.9449	22.8394	21.6427	22.2491	22.4603	21.2848	22.1967	21.9463	21.6641	22.0366	22.33	22.2649	22.5421
267	IGLL1	P15814	P15814	IGLL1_HUMAN	Immunoglobulin lambda-like polypeptide 1	24.3187	24.4029	23.5911	24.5328	24.8049	24.7305	24.61	24.7016	24.4956	25.4542	24.9212	25.2955	24.1618	24.9596	25.1425	24.8633	23.8069	24.1366	24.5146	23.7413	24.593	24.7879	24.8932	24.7937	24.8184	23.9319	25.16	24.8056	23.8412	25.3808	24.5579	24.8594	25.0852	24.9947	24.0438	23.9708	24.4261	23.6312	24.6042	24.7671	24.7136	24.5102	24.7853	24.2994
268	DSP	P15924	P15924	DESP_HUMAN	Desmoplakin	23.3946	23.072	23.6213	23.3507	23.5423	23.4141	23.2524	23.4549	23.4136	23.3163	23.4756	23.4035	23.2998	23.8485	23.7999	23.5151	23.244	23.4897	23.2162	23.7162	23.3638	23.3677	23.7419	23.6024	23.4856	23.2988	23.4495	23.4686	23.5593	23.7209	23.5042	23.7327	23.5273	23.6358	23.4507	23.4846	23.7	23.7794	23.4438	23.5956	23.4513	23.3042	23.3488	23.3332
269	CD44	P16070	P16070	CD44_HUMAN	CD44 antigen	23.3758	22.7218	23.2315	23.0627	23.1539	23.3291	23.0904	23.0459	23.2739	23.0209	23.2721	23.2182	23.2777	23.2682	23.1872	23.1809	23.2915	22.8147	22.7885	23.1418	22.8476	22.9442	23.3918	22.8804	23.0769	22.8877	23.5064	23.0398	23.0007	23.3775	23.6285	23.2402	23.0146	23.5618	23.8191	24.2907	22.9872	23.0573	22.7241	22.9253	23.3412	22.8469	22.931	22.7894
270	FAH	P16930	P16930	FAAA_HUMAN	Fumarylacetoacetase	22.5942	22.4458	22.6619	22.5236	22.5957	22.8931	22.717	22.9144	23.3525	22.6346	22.7071	22.5934	22.2423	23.3697	22.9801	22.873	22.883	22.5596	22.6181	22.416	22.6132	22.4805	23.5628	22.9119	22.7926	22.9781	22.9612	23.0135	22.5389	23.048	22.5135	22.8411	23.311	22.5381	22.9676	22.4962	22.5518	22.5867	22.5718	22.7986	22.8462	22.8603	23.0387	22.8564
271	ENG	P17813	P17813	EGLN_HUMAN	Endoglin	19.866	19.7232	19.4263	19.9597	19.4894	19.9347	20.1887	19.9529	20.2317	20.7452	20.2757	20.7742	20.1901	20.0613	20.1418	20.0918	19.6876	19.6727	19.6785	19.2732	19.7624	19.7436	19.9393	19.5103	19.7789	19.8077	20.4924	20.3283	19.76	20.1553	20.1848	19.9828	19.6525	19.9899	20.0428	19.8962	19.6406	19.082	19.9452	19.7742	19.947	19.9174	19.9696	19.6063
272	GM2A	P17900	P17900	SAP3_HUMAN	Ganglioside GM2 activator	25.7786	25.6713	25.7516	25.704	25.5331	25.6854	25.8669	25.5576	25.9182	25.8446	25.9196	25.9585	26.1372	26.0324	25.4219	26.3506	25.9911	25.7259	25.5998	25.7277	25.7437	25.7038	25.6162	25.9463	25.5975	25.8519	25.8994	26.1021	26.0471	26.0216	25.4653	25.92	26.0779	25.8294	25.8551	25.7333	25.7286	25.8501	25.7522	25.6375	25.822	25.6513	25.9286	25.79
273	IGFBP3	P17936	P17936	IBP3_HUMAN	Insulin-like growth factor-binding protein 3	22.8959	22.7514	22.4683	22.8021	22.7605	22.8895	22.5375	23.1181	22.6678	22.5189	22.6947	22.8079	22.8643	23.0817	23.2647	23.3877	22.9067	22.7306	22.847	22.6196	22.9009	22.6482	23.0802	22.5962	23.1089	22.7037	22.2141	22.7417	22.9306	22.8911	23.1908	23.0168	22.9304	23.5217	23.2918	22.8046	22.658	22.537	22.8253	22.6433	22.701	22.5323	22.8501	22.4876
274	IGFBP2	P18065	P18065	IBP2_HUMAN	Insulin-like growth factor-binding protein 2	21.2558	21.1407	21.5233	21.4471	21.2776	21.433	21.4659	21.4637	21.5413	21.4306	20.7903	21.7986	20.9197	22.8081	21.9524	21.2114	21.6607	21.1714	21.0724	21.5108	21.9122	21.0236	20.8821	21.8541	21.4555	22.1263	21.6267	21.566	21.5998	21.7582	21.4179	21.4249	22.5295	20.9218	21.8585	20.6519	20.9425	21.3785	21.7383	21.5359	20.8988	21.7285	21.3268	21.6717
275	VCL	P18206	P18206	VINC_HUMAN	Vinculin	24.5825	24.3747	24.548	24.6035	24.551	24.7433	24.6315	24.5719	24.8292	24.7944	24.7051	24.7947	24.51	25.0047	24.8705	24.8703	24.7325	24.5482	24.383	24.6266	24.7227	24.5789	24.6825	24.6819	24.6981	24.8677	24.846	24.5735	24.6833	24.857	24.4515	24.9467	24.8848	24.8605	24.7278	24.5734	24.375	24.5656	24.6373	24.5176	24.6792	24.634	24.8135	24.8044
276	LBP	P18428	P18428	LBP_HUMAN	Lipopolysaccharide-binding protein	26.4003	26.1618	25.9276	26.2858	26.2502	26.6176	25.9069	26.5585	26.4238	26.2865	26.4255	26.1472	25.8613	27.3455	26.5252	26.4193	25.9263	26.3223	26.2553	25.8935	26.198	26.1102	26.4636	26.4649	26.5182	26.3235	26.6352	26.0514	26.0207	26.6377	26.6224	26.7052	26.3224	26.7372	26.6981	26.1393	26.3215	26.072	26.2394	25.6259	26.3451	26.523	26.4189	26.2667
277	PAM	P19021	P19021	AMD_HUMAN	Peptidyl-glycine alpha-amidating monooxygenase	24.8689	24.3813	24.6527	24.6373	24.7396	24.7827	25.009	24.7339	24.6145	25.0568	24.5005	24.3478	24.3444	24.8723	24.9608	24.7129	24.8865	24.8042	24.4339	24.5991	24.7599	24.6954	25.0184	24.8053	24.8154	24.6832	24.3135	24.5625	24.7744	24.7758	24.5134	24.9524	25.0083	24.8586	24.9461	24.6963	24.4319	24.7192	24.4675	24.5915	24.8854	24.6983	24.6216	24.6257
278	VCAM1	P19320	P19320	VCAM1_HUMAN	Vascular cell adhesion protein 1	29.2016	29.1388	29.1296	29.316	29.3671	29.1991	29.1812	29.1668	29.3004	29.1295	29.0134	29.1752	29.106	29.4588	29.3862	29.2656	29.2643	29.001	29.0854	29.1168	29.3619	29.3401	29.1416	29.0909	29.2505	29.3457	29.3049	29.12	29.2398	29.1268	29.1203	29.3164	29.2999	29.2404	29.2638	29.2829	29.067	29.244	29.3612	29.179	29.2234	29.2251	29.2936	29.2587
279	ORM2	P19652	P19652	A1AG2_HUMAN	Alpha-1-acid glycoprotein 2	24.6849	24.3352	24.9465	25.0698	24.7376	25.5475	24.5037	24.2444	25.2893	25.2404	24.902	24.9253	24.7802	25.3824	25.594	24.7109	24.6899	24.5102	24.4582	25.0253	25.1445	24.7191	25.4724	25.0883	24.1519	25.0194	25.5976	24.5338	24.9245	25.4021	25.5609	25.0976	25.2283	25.2708	25.3777	24.5424	24.4692	25.0018	25.2584	24.8576	25.5181	25.0759	24.1488	25.2198
280	ITIH2	P19823	P19823	ITIH2_HUMAN	Inter-alpha-trypsin inhibitor heavy chain H2	24.4881	24.0019	24.2982	24.0464	24.1442	24.4298	23.9845	24.3545	24.1637	24.3119	24.274	24.2568	24.1014	24.3004	24.5635	24.323	23.9333	24.4843	24.1181	24.338	24.1148	24.1512	24.5944	24.0714	24.3856	23.9292	23.903	24.2466	24.3158	24.4712	24.4084	24.3425	24.4492	24.4193	24.2435	24.332	24.0646	24.4198	24.1122	24.249	24.4528	23.9298	24.2664	24.0059
281	ITIH1	P19827	P19827	ITIH1_HUMAN	Inter-alpha-trypsin inhibitor heavy chain H1	26.215	25.8544	26.0812	26.0485	25.7959	26.2736	25.7623	26.0716	26.0046	26.0721	25.9561	26.1688	25.6373	26.2057	26.4842	25.9719	25.6069	26.1136	25.9118	26.0403	26.0226	25.8747	26.3456	25.894	26.1124	25.7585	25.6131	25.9212	25.9758	26.4264	26.3278	26.171	26.221	26.2768	26.0211	25.9784	25.8577	26.1759	26.1101	25.9503	26.1009	25.6941	25.9616	25.8147
282	PSMB1	P20618	P20618	PSB1_HUMAN	Proteasome subunit beta type-1	26.0834	25.8776	25.8702	25.8675	25.8358	25.8803	25.6974	26.1223	26.0076	25.9528	25.9914	25.9832	25.5994	25.8782	25.6993	26.0901	26.0083	26.0602	25.9368	25.9485	25.8773	25.6686	25.7031	25.5255	26.3394	25.9757	25.1823	26.0284	25.8437	25.9916	25.5725	26.0226	25.7078	25.1154	25.9707	25.7148	25.8595	25.8386	25.7859	25.6069	25.8288	25.8901	26.2557	25.8918
283	PZP	P20742	P20742	PZP_HUMAN	Pregnancy zone protein	23.77	23.9801	23.8335	23.7958	23.8217	24.4422	23.8048	24.4041	23.9954	23.9701	24.061	24.2363	23.8019	25.7335	24.3744	23.9629	23.7024	23.7732	24.0532	23.8526	23.9607	23.7899	24.4396	23.8193	24.46	23.8166	23.7823	23.9876	23.887	24.3412	23.9929	25.3088	24.1198	24.058	24.1663	23.5207	24.0688	23.8067	23.8152	23.8788	24.2808	23.6782	24.4272	23.7619
284	C4BPB	P20851	P20851	C4BPB_HUMAN	C4b-binding protein beta chain	22.2824	21.9923	22.3065	22.0857	22.2838	22.4028	22.0792	21.8694	22.5002	22.287	22.0111	22.5471	21.7762	22.2802	22.7846	21.9945	21.7234	22.0631	22.0037	22.1523	22.4116	22.1589	22.4251	22.2152	21.937	22.4017	22.1645	21.9601	22.0015	22.6137	22.3095	22.046	22.8149	22.3472	22.3595	22.2859	21.9466	22.1496	22.526	22.2092	22.3389	22.1205	22.1187	22.7555
285	FLNA	P21333	P21333	FLNA_HUMAN	Filamin-A	28.4778	28.301	28.4336	28.4808	28.3973	28.7201	28.46	28.6302	28.6125	28.5142	28.6177	28.8412	28.2639	28.8335	28.812	28.6953	28.5085	28.3732	28.3496	28.4481	28.5917	28.438	28.6748	28.5212	28.5811	28.5831	28.6388	28.4747	28.3504	28.9278	28.5836	28.819	28.8235	28.8519	28.8707	28.3272	28.3268	28.468	28.6054	28.4635	28.6122	28.5383	28.5512	28.4478
286	TNXB	P22105	P22105	TENX_HUMAN	Tenascin-X	25.6634	25.3844	25.5083	25.4117	25.7123	25.635	25.6721	25.571	25.6992	25.6634	25.7459	25.7979	25.4987	25.7483	25.576	25.506	25.3937	25.5124	25.373	25.4021	25.4813	25.5854	25.6669	25.6656	25.6594	25.7131	25.6512	25.6939	25.3313	25.6962	25.6405	25.7922	25.7163	25.692	25.4908	25.441	25.2345	25.3802	25.2191	25.482	25.6724	25.7156	25.7018	25.5944
287	GPX3	P22352	P22352	GPX3_HUMAN	Glutathione peroxidase 3	21.0416	20.5254	20.4734	20.7896	20.4837	20.8404	20.4157	20.827	20.7857	20.6192	20.5231	21.1277	20.6912	20.9294	21.104	20.4131	20.7374	20.6162	20.5309	20.464	20.7839	20.3148	20.8079	20.6131	20.6941	20.6391	20.8082	20.3854	20.4775	21.3742	21.0988	20.8598	20.6982	20.6331	20.991	20.6947	20.3651	20.5953	20.8977	20.4341	20.7304	20.6474	20.5286	20.5381
288	IGFBP4	P22692	P22692	IBP4_HUMAN	Insulin-like growth factor-binding protein 4	24.2308	24.1691	24.3143	24.2293	24.3536	24.4767	24.3512	24.6623	24.3301	24.2669	24.3728	24.5278	24.569	24.7299	24.6103	24.3987	24.5201	24.1243	24.1613	24.3513	24.3204	24.4628	24.3812	24.5397	24.6602	24.3167	24.1649	24.3657	24.4501	24.5713	24.5178	24.7036	24.6859	24.2411	24.5157	24.1396	24.2145	24.3329	24.2682	24.2883	24.4345	24.6484	24.6887	24.4583
289	CPN2	P22792	P22792	CPN2_HUMAN	Carboxypeptidase N subunit 2	21.2702	21.4031	21.446	21.0588	21.7056	21.6954	20.8247	21.7226	21.3808	21.1533	21.4202	21.4222	20.8656	21.5865	21.8243	21.0016	21.2568	21.152	21.5128	21.4267	21.0891	21.6946	21.6958	21.0277	21.6826	21.1257	20.9951	21.363	20.9871	21.7008	21.6115	21.4926	21.5666	21.515	21.7336	21.0203	21.4589	21.4756	21.0249	21.8265	21.515	20.9946	21.469	21.1483
290	PROZ	P22891	P22891	PROZ_HUMAN	Vitamin K-dependent protein Z	20.5974	19.3404	21.0847	21.1622	20.7824	20.7127	20.1524	21.0818	21.1343	21.139	21.1694	21.2544	20.6309	21.4644	20.7932	21.5066	21.253	19.9938	19.4251	20.9751	21.1496	20.8824	20.6911	20.1488	21.0487	21.0885	20.8154	21.1641	20.2395	21.1974	20.7266	21.3553	20.9152	21.3505	21.3408	20.2228	19.4122	20.942	21.1586	20.922	20.7803	19.9642	21.0079	20.9926
291	MRC1	P22897	P22897	MRC1_HUMAN	Macrophage mannose receptor 1	22.3761	21.6605	22.0851	22.3261	22.0837	22.8131	22.1253	21.7991	22.6089	22.2957	21.6433	22.5922	22.0572	22.458	22.4694	21.7263	21.6106	22.2382	21.5758	21.7012	22.448	21.9349	22.3384	21.8983	21.8509	22.4633	22.0831	21.6223	21.7229	22.5065	22.3357	21.9824	22.6072	21.9924	22.0285	22.3343	21.5845	21.9046	22.4305	21.9677	22.3906	21.883	22.0822	22.5732
292	IGHV1-2	P23083	A0A0C4DH31;P23083	HV102_HUMAN	Immunoglobulin heavy variable 1-2	24.6391	24.7021	24.1966	24.5101	24.439	24.4115	24.9607	24.7356	24.7459	24.757	24.9706	25.5599	24.5972	24.8837	25.3389	24.6294	24.5005	24.481	24.7808	24.3211	24.4009	24.4626	24.4245	25.035	24.7863	24.5289	24.7073	24.8283	24.7601	26.0729	25.3939	24.9377	25.1078	24.8798	24.9867	24.4861	24.7933	24.3195	24.5347	24.5349	24.2456	24.8176	24.6411	24.5489
293	FBLN1	P23142	P23142	FBLN1_HUMAN	Fibulin-1	24.5865	24.1097	23.9015	24.1751	24.1049	24.3162	24.2757	23.9443	24.0648	24.5542	24.4619	24.3021	24.1512	24.2354	24.3025	24.4081	23.9816	24.2462	24.0704	23.9317	23.9346	23.9651	24.429	24.2427	23.9173	23.8405	24.5464	24.2379	23.9742	24.6266	24.524	24.2693	24.0605	24.7015	24.4454	24.2974	24.1455	24.0162	23.9792	24.1534	24.3218	24.2658	23.8301	23.9255
294	PPIB	P23284	P23284	PPIB_HUMAN	Peptidyl-prolyl cis-trans isomerase B	22.7707	21.9275	22.5907	22.0115	22.0179	22.1857	21.97	22.043	22.6763	22.0215	22.0543	22.5525	22.5108	22.4372	22.6774	22.4663	22.4698	22.1594	22.0209	21.8292	22.2631	22.0651	22.4796	22.6417	21.868	22.1567	22.0718	22.037	22.7383	21.9296	22.0998	22.2241	22.5093	21.9747	22.4632	22.0149	21.9164	22.1428	22.2928	22.2395	22.2792	22.431	22.2482	22.3764
295	PTPRB	P23467	P23467	PTPRB_HUMAN	Receptor-type tyrosine-protein phosphatase beta	22.6638	23.7922	23.8353	23.8248	23.8278	23.6911	23.316	23.7996	23.7431	23.8072	23.7551	23.8467	24.0781	24.0237	24.2997	24.0334	24.6192	24.0409	23.8028	23.9422	23.6805	23.8867	23.4886	23.8001	23.8048	23.9521	24.0219	24.133	24.2886	23.9053	24.0329	23.7033	24.1683	23.9985	22.9706	23.8682	23.8166	23.7507	23.7663	23.6385	23.7475	23.8115	23.6749	24.0147
296	CFL1	P23528	P23528;Q9Y281	COF1_HUMAN	Cofilin-1	23.0201	22.8028	23.1495	22.2588	22.6761	23.1252	22.9461	22.3596	23.5551	23.2242	22.791	23.2362	22.9747	23.6846	23.3058	22.6523	22.748	23.0223	22.6893	23.2308	22.5761	22.9431	23.102	23.1043	23.1961	23.1364	22.8068	22.4283	22.3895	23.3395	22.9271	23.4993	23.4621	22.8291	23.0522	22.9555	22.2666	23.1073	23.0117	22.9336	23	23.3449	23.3014	23.4231
297	TNC	P24821	P24821	TENA_HUMAN	Tenascin	26.0682	25.796	25.9239	25.9439	25.9971	26.2372	25.9158	26.1921	26.1808	26.052	25.8574	26.1806	25.962	26.4861	26.2801	26.0595	26.1651	25.9569	25.909	25.86	26.1255	25.9579	25.9857	25.9353	26.3331	26.1159	26.023	25.9267	25.8914	26.0486	26.0693	26.2743	26.2641	26.1539	26.3084	25.9139	26.0043	26.04	25.9559	25.917	26.0716	25.8686	26.3627	26.1352
298	AZGP1	P25311	P25311	ZA2G_HUMAN	Zinc-alpha-2-glycoprotein	23.0439	22.7029	23.0069	22.8592	23.0414	23.1234	22.634	22.9873	23.2656	23.0529	23.1231	23.0661	23.0023	23.3486	23.0504	23.107	22.8189	22.9753	22.7509	23.0225	22.8939	23.0007	23.1804	22.7196	22.9427	23.1182	22.8307	23.2579	23.1129	23.2084	23.1199	23.2941	22.9669	23.1487	23.0903	22.8901	22.7419	23.0146	22.9206	23.0532	23.1389	22.7339	22.9615	23.175
299	MSN	P26038	P26038	MOES_HUMAN	Moesin	24.1149	24.0346	23.942	24.1536	24.031	24.2995	24.1588	24.2653	24.2071	24.2912	24.1751	24.4715	24.3671	24.7666	24.3846	24.5329	24.3746	24.037	23.9974	23.9311	24.1726	24.1642	24.1457	24.276	24.2147	24.2716	24.5811	24.3142	24.3722	24.5163	24.6816	24.5679	24.4543	24.5746	24.7426	24.0812	24.0244	23.8695	24.1779	23.9836	24.2748	24.3184	24.2394	24.3092
300	MST1	P26927	Q2TV78;P26927	HGFL_HUMAN	Hepatocyte growth factor-like protein	25.801	25.5115	25.6992	25.624	25.3705	25.9777	25.8329	25.5474	26.2438	25.751	25.6645	26.0624	24.8699	26.0441	26.0272	25.6563	25.4775	25.638	25.3707	25.6709	25.8527	25.3287	25.7343	25.6468	25.4598	26.2486	25.9263	25.6305	25.4655	25.9259	25.198	25.8755	26.305	25.8111	25.6623	25.7986	25.3556	25.4963	25.8333	25.3641	25.601	25.6866	25.7598	26.1536
301	PON1	P27169	P27169	PON1_HUMAN	Serum paraoxonase/arylesterase 1	24.5092	23.3288	23.9315	23.9345	23.8449	23.5951	23.4665	24.0394	23.9503	23.9621	23.9176	24.043	22.7159	24.0884	24.5648	23.8972	24.1122	24.37	23.4753	23.95	23.9787	23.7665	23.7944	23.5486	24.0558	23.771	23.3648	23.8252	23.46	24.3752	23.5077	24.2959	24.4307	24.1619	24.4893	24.3276	23.4917	24.0297	23.9977	23.95	23.7187	23.5291	23.9139	23.9779
302	DPP4	P27487	P27487	DPP4_HUMAN	Dipeptidyl peptidase 4	23.4297	23.3499	23.3055	23.3232	23.4321	23.4866	23.3196	23.527	23.4974	23.42	23.2068	23.5163	23.3989	23.7856	23.5401	23.5233	23.645	23.3342	23.2564	23.3602	23.4263	23.4442	23.424	23.3665	23.6051	23.4881	23.5005	23.3031	23.444	23.4318	23.2295	23.6285	23.6586	23.588	23.6344	23.2897	23.2316	23.4355	23.4706	23.3377	23.6085	23.3107	23.5848	23.4548
303	CALR	P27797	P27797	CALR_HUMAN	Calreticulin	24.4075	24.1957	24.2647	24.1422	24.1882	24.0256	23.816	24.2137	23.9021	24.0237	23.9867	23.9733	22.7684	24.517	24.1917	24.1633	23.83	24.0773	24.0918	24.2212	23.9951	24.0772	24.3254	24.1716	24.1037	23.8372	23.9974	24.0085	23.8916	24.451	24.3177	24.5799	24.4043	24.3401	24.131	24.1766	24.2412	24.2226	24.169	24.2567	24.4181	24.1792	24.2264	24.0585
304	CFP	P27918	P27918	PROP_HUMAN	Properdin	22.5511	22.2323	22.6105	22.2082	22.5534	22.4342	22.4893	22.3015	22.9687	22.3808	22.3657	22.6114	22.5923	22.8397	23.1706	22.8342	22.8177	22.3386	22.2065	22.5435	22.4925	22.6472	22.4893	22.6384	22.3689	22.7234	22.579	22.5585	22.7018	22.5848	22.7932	22.7553	23.3194	22.7676	22.8047	22.4045	22.1863	22.5607	22.3602	22.6155	22.4988	22.4165	22.5505	22.7712
305	IL1R2	P27930	P27930	IL1R2_HUMAN	Interleukin-1 receptor type 2	21.8362	22.1257	21.3309	21.8431	22.0281	21.7516	22.5389	20.3665	21.798	22.3702	21.4601	22.138	21.3642	20.5504	22.2608	21.8463	21.5142	21.5441	22.0347	21.485	21.794	21.9807	21.8267	21.8262	22.1795	21.8096	22.4761	21.7458	21.8305	22.2663	21.6664	22.3807	22.2469	21.9253	21.2649	21.3701	22.0387	21.5152	20.5391	22.0302	21.9056	22.407	22.201	21.7519
306	PSMA5	P28066	P28066	PSA5_HUMAN	Proteasome subunit alpha type-5	20.8887	20.5498	20.6904	20.6368	19.8978	20.782	20.4854	20.497	20.7087	20.7567	20.3001	20.8604	20.3214	20.7571	20.7082	20.7432	20.4169	20.5609	20.3974	20.152	20.5017	20.4281	20.8125	20.5247	20.6453	20.4743	20.6749	20.4417	20.5855	20.8484	20.6814	20.7203	20.3679	20.8923	20.9699	20.7139	20.3258	20.5723	20.2744	20.4347	20.5723	20.443	20.7538	20.5747
307	TKT	P29401	P29401	TKT_HUMAN	Transketolase	23.9099	23.3543	23.8404	23.941	23.0989	23.9048	23.9737	23.8246	23.9763	24.0623	24.1374	24.0883	23.243	24.2731	24.0674	23.7673	23.9164	23.8635	23.7509	24.011	23.8359	23.8916	24.063	23.9694	24.0633	23.8234	23.8373	23.9367	23.9133	23.6914	23.8343	24.4266	23.867	24.0614	24.3464	23.6617	23.8348	23.7947	23.945	23.8208	24.0684	23.872	23.8219	23.5626
308	SERPINB3	P29508	P29508	SPB3_HUMAN	Serpin B3	21.7005	20.9815	21.2984	21.5293	21.4631	21.7206	21.2835	21.5736	21.6174	21.5402	21.4452	21.8859	21.1944	21.8271	21.8328	21.4118	21.5768	21.185	21.0279	21.523	21.6071	21.4555	21.6073	21.4246	21.4973	21.7532	21.7236	21.6125	21.6203	21.8733	21.9432	21.842	21.7558	21.9225	22.122	21.3762	21.2254	21.7898	21.5877	21.404	21.5689	21.2914	21.3935	21.5724
309	SERPINA4	P29622	P29622	KAIN_HUMAN	Kallistatin	23.951	23.7494	23.8983	23.8554	24.2264	23.988	23.907	24.241	24.15	23.9156	23.994	24.0897	23.8199	24.1412	24.4363	24.1873	24.0466	23.7317	23.7507	23.8445	23.8763	24.0937	24.2404	23.7631	24.2349	23.9272	23.6265	24.059	24.0114	24.3561	24.3097	24.2896	24.4192	24.4174	24.3558	23.7371	23.7237	23.9639	23.8901	24.3082	24.0357	23.7915	24.1125	23.9607
310	PDIA3	P30101	P30101	PDIA3_HUMAN	Protein disulfide-isomerase A3	25.2647	25.0792	25.2594	25.2666	25.2767	25.3622	25.4781	25.5432	25.5479	25.4744	25.5234	25.4116	25.342	25.7113	25.6169	25.5701	25.5607	25.3722	25.1519	25.3934	25.3518	25.3313	25.5301	25.3695	25.516	25.5489	25.4907	25.518	25.5791	25.6319	25.4748	25.6579	25.562	25.5851	25.6342	25.1386	25.1029	25.2467	25.3479	25.2437	25.3107	25.2047	25.5217	25.4829
311	SERPINB1	P30740	P30740	ILEU_HUMAN	Leukocyte elastase inhibitor	21.3689	21.4077	21.0394	21.7164	21.9143	21.7464	20.3487	21.9366	21.4738	21.9538	21.289	21.8208	20.9887	22.0624	22.1817	21.4351	21.5689	20.9786	21.5234	21.4153	21.9307	21.8413	21.6448	21.5528	21.8085	20.6793	21.9354	21.5022	21.8286	20.8985	22.2146	22.0533	22.0155	21.8019	21.8318	20.4674	21.6796	21.4678	21.8214	21.7888	21.6506	21.5086	21.5304	21.4238
312	LCN1	P31025	P31025	LCN1_HUMAN	Lipocalin-1	22.5503	22.7252	22.6919	22.7825	22.5838	22.8042	22.907	22.5223	22.9066	22.4974	22.7465	22.4867	22.6865	23.2761	22.8612	22.7065	22.5501	22.3334	22.5425	22.9064	22.8561	22.6063	22.7058	22.9911	22.6409	22.7003	22.8528	22.8509	22.4403	21.7707	22.5427	23.1281	22.9393	22.6249	22.2791	22.6072	22.6103	22.7045	22.8265	22.6857	22.7735	23.1769	22.7544	22.8979
313	CORO1A	P31146	P31146	COR1A_HUMAN	Coronin-1A	23.8337	23.2831	23.773	23.6876	23.5338	23.7174	23.7928	23.3087	21.8324	21.8048	21.4982	23.4818	21.7339	23.6919	23.4545	23.4787	23.2911	23.788	23.6623	23.7987	23.7344	23.3871	23.3662	23.744	23.458	23.6433	23.7878	23.4505	23.496	23.2099	23.329	23.6059	23.4405	23.3934	23.2313	23.6158	23.6886	23.756	23.5855	23.4829	23.7432	23.8269	23.438	23.6767
314	S100A7	P31151	P31151	S10A7_HUMAN	Protein S100-A7	23.5946	22.4315	23.2442	23.3329	22.9058	22.8831	22.4392	23.1174	22.8897	23.0111	23.7082	23.0802	22.8564	22.945	22.7802	23.1635	23.1427	22.7886	22.6642	23.2979	22.9796	22.5144	22.9986	22.9381	23.0669	23.1961	22.8776	23.6641	23.7108	23.7268	24.3272	23.3394	22.6271	24.0011	24.1324	23.002	22.51	23.121	22.9412	23.0109	22.7904	22.7386	22.8547	23.4933
315	CASP14	P31944	P31944	CASPE_HUMAN	Caspase-14	24.3361	24.2469	24.5147	24.5752	24.4791	24.7736	24.5546	24.6136	24.5737	24.7586	24.4713	24.6127	24.625	25.0159	25.0211	24.6232	24.7262	24.5448	24.5332	24.6292	24.727	24.5274	24.7635	24.5755	24.6649	24.6701	24.7995	24.5942	24.7355	24.9204	24.6345	24.9049	25.0149	24.9971	24.9402	24.6864	24.4009	24.5988	24.6093	24.5522	24.6378	24.5236	24.6535	24.6503
316	L1CAM	P32004	P32004	L1CAM_HUMAN	Neural cell adhesion molecule L1	21.7346	21.3184	21.3852	21.4086	21.332	21.0499	21.4887	21.7667	21.1399	21.3282	21.5673	21.2605	21.3019	21.4847	21.7541	21.7082	21.3617	21.5285	21.2003	21.3239	21.6421	20.9342	21.7592	21.272	21.5066	21.5669	21.1993	21.645	21.9164	21.6159	21.8351	21.4417	21.4667	21.8066	21.8965	21.2344	21.1212	21.6104	21.5503	21.2458	21.8647	21.0723	21.1529	22.1954
317	PRDX2	P32119	P32119	PRDX2_HUMAN	Peroxiredoxin-2	27.3168	27.1302	27.5868	27.3488	27.0361	27.0288	27.9992	27.1307	27.5312	27.2486	27.6611	27.222	27.371	27.2395	27.5054	27.2326	26.9671	27.0274	27.1745	27.1346	27.502	26.5071	27.244	27.8333	27.0163	27.285	27.0181	27.2973	26.8746	27.0018	27.6283	27.1262	27.4674	27.5856	27.8525	27.3545	27.1061	27.446	27.5485	27.1857	28.2376	27.6395	27.4887	27.0874
318	ICAM3	P32942	P32942	ICAM3_HUMAN	Intercellular adhesion molecule 3	22.2566	23.7559	23.068	24.3146	23.7033	22.1634	22.7649	24.1979	22.2212	21.6947	22.2982	22.6142	23.2731	23.6473	24.61	22.924	22.9314	23.8541	24.1727	24.4175	23.7807	24.3315	24.3516	23.6553	24.1855	24.0442	20.4643	23.6631	23.8921	20.8789	22.0335	23.7202	24.6518	23.6784	22.4806	20.6965	22.2351	24.2821	23.7644	23.7026	24.1248	21.6746	24.6495	24.9623
319	CDH5	P33151	P33151	CADH5_HUMAN	Cadherin-5	23.0089	22.5638	22.5843	22.9735	23.005	23.3693	23.0532	22.9823	23.3368	22.907	22.9509	22.7698	22.6858	22.9839	22.9267	23.117	22.85	22.7494	22.7147	22.7149	22.914	22.7313	23.2453	23.0492	22.9945	23.1957	22.9136	22.6956	22.792	22.9686	23.0621	22.9713	22.8784	23.3233	23.1271	22.7797	22.7251	22.6432	22.9538	22.9295	23.1912	23.1266	22.9024	22.9705
320	MAN1A1	P33908	P33908	MA1A1_HUMAN	Mannosyl-oligosaccharide 1,2-alpha-mannosidase IA	22.7206	22.675	22.4657	22.5426	22.8238	22.8765	22.8417	22.8259	22.5488	22.994	22.7635	22.9711	22.7381	23.2509	22.8473	22.6201	22.6911	22.6456	22.7415	22.5768	22.5779	22.894	22.8538	22.7126	22.9085	22.5424	22.9287	22.8228	22.6795	23.1962	22.605	23.1761	22.9824	22.8325	23.012	22.7835	22.8212	22.5914	22.6828	22.5535	22.9318	22.7195	23.027	22.7776
321	PRSS3	P35030	P35030	TRY3_HUMAN	Trypsin-3	20.9625	21.155	22.1524	21.6323	21.4294	21.4286	21.1523	21.2409	22.9491	22.3787	21.2675	21.8114	21.344	23.2169	22.1935	20.4966	20.9741	21.1052	20.9757	22.2612	22.4151	21.8232	21.4256	22.4188	21.2527	22.5816	23.1952	21.8812	21.2598	21.625	20.6919	22.3979	22.0665	20.2364	21.344	20.214	20.5357	21.7037	21.9912	21.6307	20.5888	21.9142	21.1495	22.4574
322	THBS4	P35443	P35443	TSP4_HUMAN	Thrombospondin-4	21.2146	21.5565	21.52	21.3783	21.4372	21.9023	21.4122	21.6688	22.1341	21.973	21.5734	22.3459	21.5205	21.4721	21.9676	21.6783	21.4973	21.8633	21.4869	21.6823	21.7379	21.8253	21.6115	21.6906	21.5738	22.373	21.9337	21.1058	21.1078	21.8635	21.8769	21.5872	22.3422	21.7701	21.7502	22.2371	21.3059	21.7847	21.6482	21.6627	21.5355	21.8586	21.7731	22.394
323	KRT9	P35527	P35527	K1C9_HUMAN	Keratin, type I cytoskeletal 9	23.9346	23.8416	23.7656	24.0008	23.9542	24.0525	24.0564	24.0509	23.9128	23.9592	23.98	24.3275	23.4522	24.3267	24.4936	23.9318	24.1464	23.7023	23.8753	23.8734	23.9721	23.8864	24.0032	24.0472	24.1018	23.8866	24.2503	23.9343	24.0508	24.3796	24.0203	24.3474	24.4092	24.2563	24.3537	23.8454	23.8729	23.7858	23.9871	23.8876	24.0097	24.0132	24.1723	23.9892
324	SAA4	P35542	P35542	SAA4_HUMAN	Serum amyloid A-4 protein	23.1613	23.0591	23.2449	22.9565	23.0959	23.5304	23.3017	23.7846	23.6294	23.278	23.2606	23.6887	22.6418	23.6169	24.0512	23.2813	23.5023	23.1667	23.1162	23.2544	23.0452	23.3367	23.3543	23.7931	23.8065	23.5291	23.5571	23.1219	23.1274	23.9392	23.0192	23.2014	24.0998	23.6901	23.8346	23.221	23.3298	23.39	23.0676	23.2699	23.6565	23.6452	23.9167	23.5814
325	FBN1	P35555	P35555	FBN1_HUMAN	Fibrillin-1	21.5609	21.1125	21.5389	21.229	21.28	21.4539	21.7618	21.7114	21.6591	21.7492	21.509	21.6331	21.8895	21.9999	21.9757	21.8887	22.002	21.3719	21.0768	21.5558	21.4802	21.3348	21.3367	21.4915	21.7452	21.6448	21.6522	21.7403	21.7719	21.8774	21.6536	21.8488	22.233	21.8432	22.0076	21.41	21.0094	21.5234	21.3637	21.3297	21.4204	21.4503	21.7665	21.754
326	MYH9	P35579	P35579	MYH9_HUMAN	Myosin-9	25.9485	25.8441	25.9385	25.8993	25.867	25.8509	26.0007	26.0045	26.1251	26.0103	25.7955	26.0242	26.0124	26.2815	26.0461	26.0809	26.0711	26.0321	25.8535	25.9984	26.0648	25.8688	25.8918	26.0208	26.0445	25.9233	26.0494	25.9447	26.0133	26.1617	25.876	26.1919	26.238	25.9087	25.9137	26.1523	25.9223	25.9454	26.038	25.8769	25.9566	25.9722	26.102	26.16
327	IGFALS	P35858	P35858	ALS_HUMAN	Insulin-like growth factor-binding protein complex acid labile subunit	21.7462	21.7804	21.3539	21.6842	21.3443	22.0859	21.3919	22.3599	21.5449	21.3276	21.4765	21.8479	21.2465	21.9064	22.0815	21.9629	21.5744	21.5501	21.87	21.3184	21.7633	21.3734	22.2232	21.5723	22.3322	21.3017	21.0559	21.3222	21.5652	22.1421	22.0027	21.9964	21.7466	22.2812	22.1486	21.4625	21.8136	21.3161	21.8525	21.5187	21.9615	21.5469	22.1794	21.3139
328	KRT2	P35908	P35908	K22E_HUMAN	Keratin, type II cytoskeletal 2 epidermal	24.1707	24.3187	24.1332	24.2448	24.1224	24.2633	24.2926	24.2933	24.6383	24.4405	24.2364	24.5662	23.8721	24.5378	24.6515	24.3361	24.1533	23.8877	23.9167	23.9835	24.2562	24.1106	24.0884	24.2605	24.2269	24.3282	24.2716	24.1213	24.0759	24.6804	24.3169	24.3329	24.5847	24.4911	24.7633	24.0834	23.7774	23.9213	24.3156	24.0682	24.171	24.1569	24.1667	24.3301
329	FLT4	P35916	P35916	VGFR3_HUMAN	Vascular endothelial growth factor receptor 3	25.4545	25.3551	25.5601	25.4424	25.5032	25.2926	25.7344	25.4233	25.7258	25.3992	25.5433	25.7018	25.4487	25.9035	25.7725	25.6596	25.5672	25.4322	25.3743	25.4379	25.7588	25.4218	25.5088	25.2517	25.5016	25.3235	25.384	26.0262	25.4505	25.4156	25.7299	25.895	25.8371	25.8771	25.6558	25.2725	25.4625	25.4917	25.4292	25.6468	25.5286	25.5104	25.7573	25.4477
330	SERPINF1	P36955	P36955	PEDF_HUMAN	Pigment epithelium-derived factor	25.6398	25.0582	25.5558	25.7244	25.8051	25.9287	25.4149	25.911	25.7602	25.8214	25.9891	25.645	25.5591	25.9327	26.1273	26.2494	25.4313	25.2513	25.1703	25.4975	25.6612	25.8076	26.0028	25.5765	25.8281	25.687	25.7203	25.8668	25.9368	25.9095	25.9186	25.8824	25.8682	26.4867	25.8898	25.354	25.1457	25.5341	25.7359	25.8792	25.859	25.4736	25.7268	25.7425
331	CFHR2	P36980	P36980	FHR2_HUMAN	Complement factor H-related protein 2	21.5817	21.0238	21.5759	21.235	21.7845	21.7642	21.2543	21.7975	21.8743	21.5847	21.5185	22.0344	21.4766	22.6047	21.2812	20.8779	21.3193	21.3649	20.9558	21.5562	21.4448	21.8912	21.6816	21.3346	21.6886	21.9238	21.8105	21.439	21.6064	22.0321	21.5199	22.444	21.3995	20.7013	21.4648	21.4517	21.0173	21.5956	21.5084	21.8984	21.6384	21.3014	21.8682	21.9111
332	TAGLN2	P37802	P37802	TAGL2_HUMAN	Transgelin-2	22.2341	21.9686	22.3227	22.2214	22.1698	22.2357	22.3957	22.3017	22.5038	22.2207	21.9536	22.2795	21.9287	22.6765	22.5494	22.4393	22.5001	22.1134	21.849	22.3361	22.4638	22.1939	22.1593	22.2437	22.3394	22.4801	22.4641	22.3166	22.2697	22.4199	22.1159	22.6457	22.8084	22.4944	22.515	22.002	21.778	22.332	22.2931	22.0824	22.1779	22.2481	22.4571	22.4896
333	COL18A1	P39060	P39060	COIA1_HUMAN	Collagen alpha-1(XVIII) chain	21.5741	20.814	21.3969	21.8383	21.9568	21.5161	21.0647	21.3784	21.3923	21.2323	21.4398	21.4794	20.6164	22.5301	21.5293	21.476	21.4573	20.8838	21.2825	21.1932	21.836	21.9532	21.4	21.321	21.4713	21.0832	21.3887	21.3459	21.186	21.8727	21.4624	21.9529	21.8887	21.7182	21.749	21.2537	21.5639	21.5685	21.8602	21.773	21.4501	21.3058	21.3167	21.1793
334	IL6ST	P40189	P40189	IL6RB_HUMAN	Interleukin-6 receptor subunit beta	24.0016	24.0495	24.0696	23.9254	24.0872	24.0395	23.8931	23.9021	23.9104	23.8544	23.9574	23.944	23.6281	23.8763	24.0192	23.7746	23.744	23.799	24.0299	23.9504	23.9254	23.9756	23.9104	23.9903	23.9391	23.84	23.8508	24.164	24.0166	24.0685	24.1514	23.8626	23.9032	24.208	23.9307	23.942	24.1489	24.0494	24.0049	24.0204	24.0129	23.9223	23.8434	23.8317
335	GP5	P40197	P40197	GPV_HUMAN	Platelet glycoprotein V	19.8607	20.1826	20.2933	20.1638	20.608	20.2531	20.652	20.5973	20.0899	20.3624	20.1446	20.0255	19.1208	22.0459	20.7469	19.9034	20.1914	19.9551	20.7049	20.1771	20.3385	20.5155	20.1611	20.6339	20.8026	20.0161	20.4426	20.1647	20.1714	20.4916	20.4763	21.0108	20.8969	20.477	20.3797	20.5263	20.7216	19.9848	20.8348	20.7288	20.6289	20.8803	20.605	20.6225
336	PTGDS	P41222	P41222	PTGDS_HUMAN	Prostaglandin-H2 D-isomerase	17.2358	16.9658	16.5509	16.991	17.2007	17.5221	16.7282	17.2272	17.0088	17.7926	17.1041	17.5787	16.2745	17.1663	18.0417	17.4002	16.2483	17.5967	17.1628	16.7663	16.8383	16.8701	17.7038	17.1031	17.1097	16.197	17.1509	16.562	17.0064	18.1335	17.8179	17.297	17.1857	18.3242	17.8249	16.8741	16.8629	16.706	16.9896	17.1367	17.0103	16.693	16.9883	16.0781
337	MCAM	P43121	P43121	MUC18_HUMAN	Cell surface glycoprotein MUC18	22.8515	22.8239	22.9452	22.9732	22.8531	23.1689	23.1058	23.075	23.6178	23.209	22.5005	23.3908	22.6883	23.3797	23.5781	22.9143	23.1055	22.8646	22.7567	22.9557	23.0928	22.9423	23.1617	23.0152	23.1347	23.1703	23.197	22.856	22.9165	23.2761	23.2917	23.1386	23.4864	23.2776	23.4458	23.0017	22.8032	23.0527	23.1677	22.9942	23.0945	23.034	23.196	23.226
338	BTD	P43251	P43251	BTD_HUMAN	Biotinidase	24.1504	23.5813	23.7523	23.7449	23.7422	24.2052	23.7265	23.7054	23.593	23.9506	23.2652	24.1531	23.7813	24.4069	23.949	24.1826	23.4861	23.7239	23.7893	23.6	23.7649	23.6161	24.2	24.0257	23.6029	23.5341	23.8992	23.4587	23.7437	24.4294	24.3642	24.5401	24.034	24.5204	23.8388	23.812	23.5894	23.6318	23.6085	23.7042	23.8635	23.8996	23.3585	23.4799
339	AFM	P43652	P43652	AFAM_HUMAN	Afamin	25.9614	25.7451	25.4946	25.848	25.6345	26.0555	25.7028	25.9426	25.9549	25.8346	25.7518	25.7137	25.6105	25.8756	25.8631	25.9377	25.8817	25.8426	25.8423	25.5557	25.9063	25.7017	26.1658	25.7426	26.044	25.7229	25.6709	25.7119	25.5333	25.9296	25.9776	25.9197	25.8246	26.1264	26.1965	25.7105	25.7848	25.5701	25.8755	25.7524	26.036	25.6739	25.9621	25.8069
340	GSS	P48637	P48637	GSHB_HUMAN	Glutathione synthetase	26.2836	26.3172	26.3629	26.1922	26.2163	26.4842	26.3922	26.2198	26.3887	26.3051	26.7663	26.2679	26.7331	26.6229	26.4006	26.5309	26.4797	26.3866	26.3031	26.3056	26.352	26.3123	26.2891	26.4018	26.2906	26.4195	26.3166	26.5862	26.4596	26.0896	26.4559	26.2908	26.5657	26.3859	26.4045	26.353	26.3776	26.363	26.528	26.2631	26.3615	26.3902	26.4734	26.5232
341	MASP1	P48740	P48740	MASP1_HUMAN	Mannan-binding lectin serine protease 1	23.3943	23.0684	23.3212	23.1915	22.9419	23.4572	23.2011	23.5105	23.4252	23.1453	23.2513	23.5364	23.1317	23.5041	23.7563	23.4065	23.1492	23.0734	23.1134	23.3361	23.3628	22.7627	23.487	23.2233	23.5108	23.3826	22.898	23.145	23.2319	23.4843	23.4474	23.4274	23.4664	23.5974	23.7553	23.1759	23.1023	23.265	23.332	22.8261	23.4325	23.0505	23.4195	23.2946
342	COMP	P49747	P49747	COMP_HUMAN	Cartilage oligomeric matrix protein	21.2854	20.8853	21.2588	21.6098	21.1936	21.5308	21.3048	21.3297	21.369	21.2277	21.1736	21.7249	20.6954	21.4868	21.4761	21.4048	21.1542	21.1285	21.078	21.3723	21.1804	21.2538	21.507	21.363	21.3059	21.3976	21.1654	21.1518	21.2959	22.1546	21.101	21.5263	21.4327	21.8024	21.5035	21.1064	21.166	21.5768	21.2802	21.2919	21.4812	21.3507	21.4569	21.2946
343	SELENOP	P49908	P49908	SEPP1_HUMAN	Selenoprotein P	24.6147	24.5615	24.5628	24.7872	24.6392	24.9126	24.8184	24.6078	25.045	24.9387	24.9923	25.0943	25.0035	24.9745	24.7924	25.2879	24.911	24.4015	24.4928	24.6788	24.9048	24.6367	24.7676	24.7392	24.6311	24.9167	24.8046	25.0244	24.7902	24.9062	24.7428	24.9823	24.8736	25.0317	24.817	24.456	24.4859	24.6725	24.7469	24.5587	24.812	24.7728	24.6682	24.7701
344	GDI2	P50395	P31150;P50395	GDIB_HUMAN	Rab GDP dissociation inhibitor beta	23.1182	22.6352	22.6382	22.7596	22.7175	22.7286	22.7987	22.8877	22.9433	22.8243	22.7401	22.939	22.6696	22.9568	23.7745	22.6991	22.5171	22.7822	22.5705	22.0146	22.7717	22.6899	22.7425	22.7019	22.7707	22.8973	22.9959	22.9568	22.7516	22.3511	22.8942	22.9738	23.4215	23.0069	22.7217	23.0579	22.6671	22.4395	22.3317	22.5397	22.7234	22.7042	22.677	22.3796
345	VASP	P50552	P50552	VASP_HUMAN	Vasodilator-stimulated phosphoprotein	21.9679	20.1361	20.0297	20.3393	21.7864	21.688	20.3761	20.7212	21.817	20.2713	20.3576	21.9458	21.9748	20.6604	21.9491	22.2691	22.6897	20.542	20.1505	20.35	20.4725	20.6212	20.2498	21.5916	20.906	20.6848	20.4573	20.7001	20.8363	20.7166	20.2592	20.721	20.8163	20.736	20.8871	20.3241	21.5275	20.3499	20.284	21.5829	21.6819	21.6557	22.1052	21.9878
346	LUM	P51884	P51884	LUM_HUMAN	Lumican	27.6364	27.225	27.589	27.4591	27.5946	27.5516	27.5497	26.948	27.8325	27.5322	27.566	27.668	27.5612	27.3415	27.4245	27.4044	27.2571	27.612	27.3271	27.5464	27.2561	27.4598	27.3284	27.607	26.9846	27.7649	27.4336	27.3685	27.6876	27.9412	27.536	27.3874	27.4529	27.5337	27.5082	27.4459	27.3798	27.6115	27.4137	27.5268	27.4836	27.5957	27.0303	27.768
347	ARHGDIB	P52566	P52566	GDIR2_HUMAN	Rho GDP-dissociation inhibitor 2	23.0382	22.5071	22.6262	23.0282	23.0811	22.7756	22.6389	23.5578	23.0051	22.9824	23.5681	23.0236	22.9992	23.8185	23.4027	23.2394	23.9422	23.0914	22.5454	22.5936	23.022	23.0961	22.8381	23.0036	23.5713	22.9661	23.0295	23.0245	23.6149	23.2212	22.9081	23.865	23.609	23.2953	23.858	22.2121	22.5161	22.6743	23.0622	22.916	23.3294	23.0681	23.6164	23.3599
348	CAPZA1	P52907	P47755;P52907	CAZA1_HUMAN	F-actin-capping protein subunit alpha-1	20.7547	20.8114	20.5481	20.7152	20.8271	21.1892	21.0466	21.1121	21.1425	21.3378	20.9382	21.5082	20.5694	21.5751	21.2873	21.5582	20.6025	20.2924	20.9187	20.5077	20.7437	20.7367	21.2634	20.9017	20.985	20.8032	21.3886	20.6487	20.3922	21.515	21.2736	21.5287	20.974	21.2836	20.8516	20.5832	20.9386	20.5821	20.6603	20.7929	21.092	21.198	21.0305	20.6307
349	CRISP3	P54108	P54108	CRIS3_HUMAN	Cysteine-rich secretory protein 3	17.2323	16.8246	16.4148	16.8056	16.4192	16.8606	17.3241	16.567	16.9201	16.8882	16.7968	16.6941	16.8227	17.1016	17.097	16.5758	16.5815	17.0583	16.6097	16.4329	16.6137	16.5479	16.9814	17.162	16.5552	16.8095	17.169	16.938	17.4944	17.1644	17.3235	17.0557	16.9315	17.4361	16.5419	16.8645	16.6886	16.5013	16.6769	16.3326	17.2096	16.9743	16.8211	16.6413
350	CACNA2D1	P54289	P54289	CA2D1_HUMAN	Voltage-dependent calcium channel subunit alpha-2/delta-1	22.0537	21.8755	21.7291	21.8575	21.9075	22.2153	22.267	21.9148	22.0451	22.3861	22.2321	22.493	21.5789	22.2851	22.4265	22.1153	21.9956	22.0244	21.8947	21.6206	21.9469	21.6285	22.2997	22.0288	22.048	22.0878	22.2947	22.1348	21.9571	22.5191	22.1835	22.2877	22.4545	22.4512	22.3004	21.8381	21.8107	21.92	21.8743	21.9026	22.0783	21.9801	21.9634	22.0234
351	NAGLU	P54802	P54802	ANAG_HUMAN	Alpha-N-acetylglucosaminidase	20.8252	20.5503	20.6655	20.7941	21.2481	21.0396	20.7165	21.4048	20.846	21.195	21.1505	21.5332	20.6784	21.4822	21.7501	21.0786	21.0243	20.4843	20.8165	20.916	20.9263	21.3751	21.2386	20.9421	21.3903	20.6348	21.1758	21.0364	21.2945	22.0972	21.7208	21.3733	21.3844	21.8181	21.8137	20.6797	20.654	20.8371	21.1657	21.2319	20.8147	20.8255	21.1996	20.8681
352	APOC4	P55056	P55056	APOC4_HUMAN	Apolipoprotein C-IV	22.1057	21.6992	22.1562	22.4161	22.4702	22.1021	22.0978	23.2836	22.0571	21.6348	21.5936	22.2734	21.048	22.6567	22.374	22.2624	22.605	22.1261	21.7853	22.1826	22.279	22.1891	22.0621	22.0894	22.4364	22.3657	21.8346	22.8684	22.2429	22.0917	21.0952	22.6399	22.5813	22.103	22.6169	22.4564	22.1187	22.1548	22.7667	22.7603	22.6819	22.242	22.6763	21.9594
353	PLTP	P55058	P55058	PLTP_HUMAN	Phospholipid transfer protein	24.7087	23.9341	23.9918	24.2875	23.953	24.3981	24.2525	24.1765	24.1806	24.3279	24.1491	24.3311	24.0184	24.0387	24.5598	24.5489	24.2386	24.3951	24.0114	24.116	24.0264	23.9312	24.4139	24.3697	23.9695	23.9889	24.0704	24.2449	24.3881	24.854	24.3648	23.7786	24.3312	24.7956	24.4024	24.2527	23.8866	24.1661	23.9726	24.1472	24.4732	24.2722	23.7528	23.8916
354	VCP	P55072	P55072	TERA_HUMAN	Transitional endoplasmic reticulum ATPase	23.1487	23.0673	23.1186	23.1944	23.1451	23.2593	23.0903	23.4976	23.4321	23.4321	23.0952	23.4776	23.0813	23.6853	23.4842	23.4104	23.3991	23.1478	23.1016	22.9991	23.2818	22.8632	23.2274	23.0925	23.4819	23.3825	23.5004	23.301	23.243	23.71	23.3357	23.694	23.5609	23.4883	23.7541	22.9951	23.2183	23.0534	23.2741	23.0617	23.3461	23.1601	23.3837	23.4445
355	CDH6	P55285	P55285	CADH6_HUMAN	Cadherin-6	23.254	23.609	24.0368	23.5108	23.2183	24.0373	23.6469	23.3334	24.4938	23.4773	23.0184	23.397	23.7097	23.4924	23.7962	23.1199	23.0779	23.6583	23.1114	23.8725	23.9692	23.4607	23.1472	23.2396	23.2669	24.3348	23.5623	22.9984	22.9768	22.6679	22.8533	23.1047	23.9504	22.8724	22.9925	24.4104	23.1239	23.7962	23.7726	23.3165	23.0093	23.4319	23.8686	24.2055
356	CDH13	P55290	P55290	CAD13_HUMAN	Cadherin-13	25.4618	25.229	25.4424	25.3457	25.6315	25.3935	25.7245	25.5765	25.6491	25.6266	25.807	25.7823	25.6733	25.9922	25.9143	25.5782	25.8863	25.3396	25.6849	25.4781	25.5862	25.5637	25.4057	25.6385	25.5935	25.7347	25.485	26.0586	25.9207	26.0414	25.8032	25.9434	25.8443	25.8873	25.9919	25.3062	25.2897	25.463	25.4985	25.4892	25.4322	25.55	25.4511	25.6163
357	ARPC4	P59998	P59998	ARPC4_HUMAN	Actin-related protein 2/3 complex subunit 4	23.225	23.2026	22.8492	23.0942	23.1552	22.7994	22.8988	23.2755	23.1644	23.3421	23.3103	23.0437	23.2595	23.4292	23.7141	23.3561	23.3072	23.1053	23.1336	23.0436	23.1361	23.1133	22.9199	23.1807	23.0598	23.4121	23.4053	23.1272	23.1647	23.2411	23.3904	23.2656	23.3105	23.3087	23.6235	23.2209	23.2199	23.1963	23.195	23.1809	22.8838	23.0784	23.1079	23.2169
358	TPI1	P60174	P60174	TPIS_HUMAN	Triosephosphate isomerase	22.0836	22.3554	21.9893	21.9795	22.3879	22.534	22.9353	22.5409	22.7588	22.611	22.356	22.9059	22.5312	22.9143	22.994	22.8278	22.2221	22.281	22.2871	21.9954	22.0244	22.4001	22.5227	22.6011	22.4026	22.657	22.4359	22.4055	22.604	22.6698	22.8455	22.763	23.141	22.9325	22.412	21.8055	21.9036	21.79	22.4317	22.2722	22.4563	22.899	22.6257	22.5576
359	ACTB	P60709	P63261;P60709	ACTB_HUMAN	Actin, cytoplasmic 1	23.654	23.7689	23.6043	23.5074	23.5424	24.297	23.7216	23.6406	24.3053	24.3783	23.404	23.6478	23.6316	23.9823	24.1593	23.8207	24.0223	23.5407	23.5679	23.6796	23.6067	23.5397	24.0112	23.5598	23.6384	23.9527	23.9942	23.8377	23.6896	24.0464	23.752	23.9972	24.2411	23.6372	23.8824	23.7964	23.638	23.9333	23.5108	23.7301	24.2388	24.3685	24.1282	24.2888
360	ACTR3	P61158	P61158	ARP3_HUMAN	Actin-related protein 3	22.4764	22.2723	22.3847	22.4343	22.0347	22.4866	22.4509	22.5039	22.7944	22.5498	22.2981	22.6545	22.2823	22.998	22.5763	22.7025	22.7713	22.5999	22.2199	22.3541	22.4179	22.4005	22.3555	22.3369	22.6091	22.566	22.6476	22.7187	22.6295	22.6808	22.3633	22.4043	22.581	22.5911	22.8141	22.4091	22.3542	22.3972	22.2975	22.2594	22.4966	22.2756	22.6197	22.4815
361	ACTR2	P61160	P61160	ARP2_HUMAN	Actin-related protein 2	23.3711	23.256	23.6245	23.5232	23.6751	23.5492	23.4635	23.6583	23.7438	23.5273	23.3364	23.5779	23.5928	24.0926	24.0675	23.7512	23.9928	23.3378	23.2268	23.6576	23.7405	23.7229	23.4835	23.527	23.7533	23.7322	23.8198	23.3454	23.5898	23.6577	23.4226	23.9252	24.0243	23.587	24.0068	23.3728	23.2236	23.6903	23.6318	23.6097	23.6538	23.6358	23.6818	23.7315
362	RAP1B	P61224	P61224;P62834	RAP1B_HUMAN	Ras-related protein Rap-1b	26.8573	26.54	26.7615	26.6468	26.5863	26.6074	26.6014	26.4117	25.8837	25.8854	25.8764	27.125	26.3233	26.3813	26.5152	26.1969	26.5128	26.936	26.5888	26.7539	26.8448	26.7406	26.7662	26.6323	26.5793	26.61	26.1477	26.6175	26.4472	22.5735	26.6765	26.7157	26.6747	26.3502	26.4459	26.8379	26.7496	26.3369	26.4	26.6033	26.5663	26.5194	26.6505	26.2837
363	LYZ	P61626	P61626	LYSC_HUMAN	Lysozyme C	21.9758	21.4895	21.568	22.1595	21.934	22.0677	21.7056	21.9915	22.2478	22.2494	22.4185	22.7356	21.5549	22.251	22.3982	22.5409	21.4682	21.4748	21.6066	21.8498	21.9748	21.8937	22.2243	21.9044	21.737	22.1414	22.9128	22.2077	22.19	22.8109	22.3661	22.1954	22.3775	22.7537	22.471	21.8761	21.5935	21.8263	22.1084	21.8978	22.0291	21.7537	22.0364	21.9101
364	B2M	P61769	P61769	B2MG_HUMAN	Beta-2-microglobulin	20.1862	19.5601	20.1599	19.6309	19.7973	19.8365	19.8272	19.5909	19.5301	19.4794	19.7731	19.6122	18.6988	20.1068	19.5055	19.6275	19.6193	19.7814	19.9754	19.8872	19.6331	19.7084	19.9917	19.9327	19.4201	18.9915	20.5322	19.6381	20.1463	20.3195	19.4352	19.8828	19.5551	19.9331	20.2819	19.4196	19.8719	19.9338	20.4355	19.8757	19.9176	20.4595	20.2395	19.9707
365	NPC2	P61916	P61916	NPC2_HUMAN	NPC intracellular cholesterol transporter 2	26.5434	26.2781	26.4221	26.5978	26.2237	26.4604	26.3738	26.3243	26.4804	26.3963	26.4891	26.6604	26.7088	26.6819	25.9751	26.6825	26.6599	26.3445	26.2434	26.3305	26.1859	25.9486	26.4611	26.3973	26.4763	26.4898	26.3518	26.6319	26.7382	26.7021	26.3623	26.5846	26.4105	26.5388	26.8808	25.9997	26.2196	26.5993	26.3875	26.1403	26.5715	25.848	26.3825	26.3233
366	YWHAE	P62258	P62258	1433E_HUMAN	14-3-3 protein epsilon	25.9711	26.2042	26.1464	26.1505	25.8792	25.8219	26.187	26.1278	26.2183	26.0122	25.9922	26.3173	26.1601	26.5036	25.7782	26.3897	26.263	26.8063	26.0363	25.9237	26.1258	26.0003	26.2377	26.0508	26.0799	26.225	26.5864	26.2093	26.1862	26.4109	25.9655	26.4387	26.3553	26.1504	26.3705	26.6553	26.1938	26.4012	26.0964	25.9435	26.1626	25.9876	26.3611	26.2688
367	PPIA	P62937	P62937	PPIA_HUMAN	Peptidyl-prolyl cis-trans isomerase A	23.2046	22.9914	23.3032	23.0864	23.1065	23.1735	23.1232	23.2626	23.4434	22.9166	22.7383	23.2716	22.9085	23.6796	23.6719	22.9068	23.2735	23.1051	22.9404	23.2438	23.4373	23.1351	23.1329	23.102	23.118	23.5883	23.3761	22.88	22.8618	22.6746	22.9966	23.4159	23.5776	23.0976	23.5415	23.3823	22.8358	23.3372	23.518	23.0914	23.2118	23.1479	23.4193	23.5963
368	YWHAZ	P63104	P63104	1433Z_HUMAN	14-3-3 protein zeta/delta	23.3509	23.7631	23.3166	23.8063	23.7172	23.4693	23.4444	23.9419	24.9064	24.846	23.5807	24.168	23.948	23.2626	23.2118	23.7213	23.0644	23.6573	23.5951	23.6212	23.7507	24.1149	23.4816	23.9246	24.1205	24.6102	24.0857	24.3726	23.3748	24.6207	24.0815	24.3134	24.1957	24.0861	23.2924	24.0794	23.5571	23.4326	23.6615	23.6424	23.6215	23.6729	24.1635	23.7487
369	TPM4	P67936	P09493;P67936;P06753;P07951	TPM4_HUMAN	Tropomyosin alpha-4 chain	23.5876	23.2936	23.4753	23.56	23.5477	23.3913	23.4868	23.7909	23.7146	23.3073	23.4721	23.5125	23.3585	23.9426	23.9042	23.3675	23.7685	23.473	23.5409	23.447	23.5057	23.4664	23.7807	23.4438	23.7895	23.3553	23.4818	23.2953	23.5893	23.7695	23.6012	23.7811	23.8092	23.6005	24.1072	23.4627	23.3759	23.4172	23.5377	23.4795	23.8476	23.5289	23.6156	23.5391
370	HBB	P68871	P02042;P68871	HBB_HUMAN	Hemoglobin subunit beta	25.2168	24.5914	25.7169	24.6215	24.6174	25.449	26.0924	24.9791	26.2255	25.0608	26.1957	24.8035	25.3635	24.6962	25.7642	25.1792	24.8788	24.8571	25.0755	24.9766	25.643	24.472	25.5742	26.1035	25.1159	25.1546	24.9957	25.5011	24.9506	25.3003	26.0303	24.863	25.5395	25.8968	26.1613	25.1234	24.8016	25.189	25.522	24.8785	27.7991	25.6462	25.2632	24.3299
371	HBA1	P69905	P69905	HBA_HUMAN	Hemoglobin subunit alpha	23.6372	22.8553	23.9533	23.0224	22.9898	23.929	24.4211	23.3369	24.5453	23.4097	24.5322	23.2605	23.6117	23.2792	24.1944	23.5236	22.99	23.0725	23.4514	23.3709	24.019	22.8671	24.0507	24.5082	23.4304	23.5532	23.5642	23.909	23.2273	23.8868	24.6013	23.4245	23.9687	24.4282	24.5302	23.4098	23.1184	23.4896	23.8807	23.2771	26.2043	23.9587	23.5511	22.6692
372	GSTO1	P78417	P78417	GSTO1_HUMAN	Glutathione S-transferase omega-1	21.3628	21.6592	21.248	21.3652	20.4622	21.1079	21.7501	21.4929	21.1138	20.9051	20.7188	21.132	21.1272	22.29	21.8527	21.5503	21.2279	21.4284	21.3468	21.2462	21.1246	21.4671	21.5532	21.5518	21.445	21.5254	22.0023	21.1212	20.8183	21.2226	21.0158	22.0437	21.51	21.2273	21.4326	21.3969	21.3671	21.2764	21.5968	21.5365	21.4748	21.6566	21.1582	21.0106
373	RELN	P78509	P78509	RELN_HUMAN	Reelin	23.0215	22.8569	22.8233	22.8917	22.787	23.0972	23.0023	22.8555	22.909	22.8262	22.7483	22.2561	22.1295	23.1767	23.0677	22.924	23.0191	22.6791	22.9911	22.9741	22.8391	22.8401	23.038	22.9048	23.1326	23.1268	22.9863	22.964	22.7428	23.0992	23.0332	23.0847	23.045	22.8404	22.9747	22.905	22.816	22.8596	22.8633	22.7382	23.1412	23.1245	23.1471	22.8314
374	GPLD1	P80108	P80108	PHLD_HUMAN	Phosphatidylinositol-glycan-specific phospholipase D	27.7544	27.2762	27.711	27.7249	27.7512	27.4798	27.7379	27.9148	27.8417	27.7498	27.4306	27.9985	27.5001	28.3878	28.2068	27.7961	27.6928	27.5991	27.3204	27.749	27.7243	27.7669	27.6036	27.7936	27.9185	27.673	27.4268	27.5793	27.8047	28.1892	27.8488	28.4724	28.2878	28.0402	27.8931	27.6419	27.2822	27.7809	27.707	27.8414	27.5658	27.7199	27.822	27.7016
375	LCN2	P80188	P80188	NGAL_HUMAN	Neutrophil gelatinase-associated lipocalin	20.5463	21.0326	17.9561	18.4646	20.9684	18.3362	18.2652	18.8231	18.3584	18.4689	18.2121	18.8627	20.2417	19.2356	21.5773	18.5664	21.7018	18.0299	21.0043	18.3161	18.6293	18.4468	18.874	21.0041	18.8348	19.0806	21.803	18.2816	18.5192	19.1186	19.0016	19.0824	19.1722	18.7953	18.8012	18.0942	18.2187	18.2026	18.55	18.5834	18.909	20.9375	21.0072	18.8093
376	IGLV3-21	P80748	P80748	LV321_HUMAN	Immunoglobulin lambda variable 3-21	21.8588	20.8341	21.5951	22.7164	22.5667	22.103	21.8507	22.6035	22.4584	23.0049	21.3371	22.712	21.5078	22.0797	21.1337	22.7382	21.3859	21.683	20.7402	21.715	22.6711	22.5348	22.134	21.9471	22.6415	22.0973	22.8057	21.0366	21.3962	23.1546	21.6744	22.0705	21.4363	22.8026	21.9654	21.7623	20.7762	21.6922	22.7176	22.4069	21.9601	21.7439	22.5539	21.9348
377	ARF5	P84085	P18085;P84085	ARF5_HUMAN	ADP-ribosylation factor 5	24.523	23.0542	23.4249	23.8112	23.3473	23.3797	23.4429	23.1856	22.9575	23.5212	23.3521	23.9632	23.1614	23.151	23.7593	23.6316	24.0281	23.145	24.1773	23.0353	23.7374	23.2491	23.258	23.4942	24.1217	23.1348	23.5292	23.1202	23.0424	23.3696	23.8781	23.5486	23.43	23.3942	24.1365	23.3913	23.0241	23.7479	23.6682	23.502	23.0278	23.3552	23.6341	23.128
378	HSPG2	P98160	P98160	PGBM_HUMAN	Basement membrane-specific heparan sulfate proteoglycan core protein	23.0585	22.9402	22.9031	22.8764	22.6817	23.0355	22.9355	22.9141	23.0617	23.1805	23.1069	23.2793	22.7809	23.1344	23.0308	23.1367	23.0271	22.8361	22.8145	22.8931	23.0843	22.8413	22.8955	22.8652	23.0717	23.069	22.922	23.196	22.8954	23.3094	22.907	23.1528	23.2625	23.3085	23.1541	22.8314	22.6597	22.7407	22.8898	22.5758	22.904	22.7098	23.0212	22.8254
379	CLTC	Q00610	Q00610	CLH1_HUMAN	Clathrin heavy chain 1	22.8037	23.0391	23.1443	22.608	22.3534	22.8569	22.4913	22.1726	22.0379	22.6121	22.7957	22.1397	22.7159	23.6396	23.2719	22.8818	22.3024	21.9816	21.7226	22.5644	23.2756	22.4746	22.9619	23.6736	22.4897	22.363	24.5735	22.4159	22.0256	21.7089	22.3296	23.4838	23.2624	22.8042	22.6578	23.2292	22.0249	22.7816	22.9803	23.4136	23.3777	23.828	22.2015	22.9147
380	CTBS	Q01459	Q01459	DIAC_HUMAN	Di-N-acetylchitobiase	20.9407	20.4842	20.491	20.556	20.7045	21.0082	20.6186	21.0123	21.0205	20.9216	20.8528	21.6239	20.7739	21.3049	21.4782	21.1558	21.2546	20.5975	20.6544	20.5051	20.6631	20.8746	21.0451	20.6772	21.0326	20.6595	20.8214	20.6266	20.7972	21.1012	21.2726	21.263	21.3895	21.295	21.305	20.3492	20.6497	20.5424	20.8322	20.7221	21.207	20.7101	21.0261	20.782
381	FABP5	Q01469	Q01469	FABP5_HUMAN	Fatty acid-binding protein 5	21.4452	20.7743	21.4107	21.2875	21.4441	21.7156	21.5606	21.0186	21.8513	21.2419	20.8815	21.5941	21.0904	21.2989	21.9095	21.5004	21.423	21.2681	20.6724	21.2379	21.885	21.1658	21.3869	21.2232	21.1127	21.8987	21.256	20.9525	21.2162	21.4665	20.8782	21.0967	22.1941	21.3587	21.4219	21.2876	20.3867	21.2525	21.4596	20.9635	21.2429	21.3064	21.1125	21.565
382	CAP1	Q01518	P40123;Q01518	CAP1_HUMAN	Adenylyl cyclase-associated protein 1	24.4986	24.3895	24.2289	24.4903	24.4217	24.5646	24.5714	24.5476	24.7835	24.3667	24.1234	24.8626	24.1971	24.9207	24.9393	24.4939	24.4525	24.5563	24.4218	24.3646	24.9097	24.6626	24.4975	24.5669	24.476	24.7193	24.6283	24.2262	24.2093	24.8762	24.2554	24.7547	25.1163	24.4311	24.4358	24.8121	24.272	24.3985	24.6401	24.5394	24.5942	24.5972	24.7659	24.7801
383	DSG1	Q02413	Q02413	DSG1_HUMAN	Desmoglein-1	27.669	27.4298	27.6146	27.8005	27.8478	28.0157	27.815	28.0597	28.2119	28.0853	27.7741	28.0524	28.0576	28.3588	27.8724	27.8895	28.2182	27.8432	27.7635	27.8303	27.8411	27.911	28.0071	27.9783	28.0634	27.997	28.1965	27.8906	27.9815	27.6424	28.0217	28.4189	28.1216	27.6509	28.074	27.8067	27.841	27.8977	27.8589	27.8198	28.1072	27.8665	28.1317	28.1056
384	PPARD	Q03181	Q03181	PPARD_HUMAN	Peroxisome proliferator-activated receptor delta	18.7366	18.9662	19.1619	19.0017	18.6651	18.536	18.6442	18.6613	18.9793	18.8121	18.7898	17.7788	18.8332	19.5875	18.9429	18.7512	19.0726	19.0269	18.8877	19.2732	19.3581	19.0947	18.5239	19.4386	18.8275	18.7683	18.9921	18.977	19.1349	18.3556	18.0872	19.2906	19.4602	18.6966	18.883	18.8368	18.9403	19.2683	19.1716	18.8421	18.7873	18.9054	18.9376	19.3263
385	CFHR1	Q03591	Q03591	FHR1_HUMAN	Complement factor H-related protein 1	27.2872	26.9034	26.7285	27.162	27.195	27.4197	27.1451	27.401	27.719	27.256	27.0827	26.8661	26.5885	27.2068	27.5783	27.3656	26.6083	27.2991	26.8978	26.6161	27.2409	27.2509	27.1341	27.2502	27.4424	27.7403	27.2908	27.0719	27.3058	27.0523	26.5471	27.048	27.8305	27.2563	26.7083	27.3759	26.7404	26.6537	27.3427	27.1598	27.1382	27.0758	27.7505	27.7696
386	HGFAC	Q04756	Q04756	HGFA_HUMAN	Hepatocyte growth factor activator	21.862	21.0222	21.3632	21.3641	21.5643	21.7831	21.6064	21.0928	22.1661	21.7552	21.8066	21.6794	21.7719	21.7908	22.069	22.3764	21.7405	21.7146	21.2817	21.545	21.2698	21.5244	21.7414	21.6479	21.2518	21.9326	21.2872	21.6186	21.2712	21.9909	21.6093	21.7451	21.8431	22.5452	21.8906	21.5405	21.2452	21.5155	21.1365	21.6184	21.6044	21.4705	21.1462	21.9172
387	CALD1	Q05682	Q05682	CALD1_HUMAN	Caldesmon	19.7369	20.9939	21.0716	20.2454	23.226	21.5568	21.9717	22.2634	22.4502	23.2142	23.2979	23.9808	23.0421	21.4795	23.0196	22.4194	22.9374	19.9914	20.9432	20.3221	20.5311	22.6133	21.1286	21.3133	21.9963	22.413	22.6256	22.6198	22.637	23.5079	22.0775	21.3484	23.0133	21.4196	22.4504	19.8519	20.8292	22.2698	20.6011	22.5047	21.5588	21.8677	22.4813	21.6281
388	ITIH3	Q06033	Q06033	ITIH3_HUMAN	Inter-alpha-trypsin inhibitor heavy chain H3	23.8641	23.2438	23.2822	23.3252	23.5665	23.9851	23.3157	23.5043	23.5645	23.7959	23.3418	23.8161	23.4636	23.9396	24.0385	23.2384	23.5895	23.8436	23.2337	23.3421	23.2698	23.5653	23.8285	23.6568	23.4408	23.5557	24.1209	23.1475	23.4944	24.1166	23.9676	23.4516	23.7118	23.6959	24.3922	23.8209	23.0823	23.3999	23.2636	23.5737	23.7204	23.5291	23.2933	23.4499
389	PRDX1	Q06830	Q06830	PRDX1_HUMAN	Peroxiredoxin-1	20.5882	20.4242	20.6339	20.2791	20.4706	20.486	20.3463	20.6524	20.7419	20.1128	20.7228	20.6821	20.5231	20.9769	20.6736	19.9789	21.0143	20.5181	20.5157	20.508	20.3604	20.3447	20.3872	20.2623	20.6069	20.6876	20.466	20.5339	20.4699	20.6658	20.6055	21.1735	20.7774	20.8392	20.9497	20.4271	20.4765	20.6557	20.2789	20.4745	21.0406	20.3048	20.566	20.7109
390	LRP1	Q07954	Q07954	LRP1_HUMAN	Prolow-density lipoprotein receptor-related protein 1	23.2722	23.145	23.241	23.0703	23.2562	23.3716	23.3178	23.3409	23.4382	23.4869	23.0744	23.2457	23.2675	23.6237	23.6435	23.2764	23.3369	23.164	23.0684	23.1809	23.2887	23.1282	23.255	23.2978	23.3574	23.3554	23.3355	23.3293	23.2584	23.3026	23.1884	23.4236	23.451	23.3075	23.3116	23.2541	22.9363	23.187	23.228	23.1387	23.3181	23.3008	23.3542	23.44
391	TGM3	Q08188	Q08188	TGM3_HUMAN	Protein-glutamine gamma-glutamyltransferase E	23.2543	22.9949	23.132	23.1419	23.1525	23.5715	23.4725	23.412	23.8909	23.4409	23.3637	23.6923	23.346	23.7081	23.6335	23.5553	23.4639	23.2966	22.919	23.2713	23.4723	23.3981	23.2073	23.2373	23.4725	23.7446	23.4877	23.1392	23.192	23.5162	23.1458	23.558	23.8298	23.4212	23.3761	23.2703	22.8743	23.2154	23.408	23.2575	23.4055	23.126	23.6132	23.5396
392	LGALS3BP	Q08380	Q08380	LG3BP_HUMAN	Galectin-3-binding protein	23.0973	22.2215	22.6154	22.3237	22.9337	22.289	22.1235	22.6892	22.5674	22.1969	22.1636	22.3339	22.1058	22.8428	23.226	22.3714	22.3052	22.6567	22.3499	22.5089	22.3937	22.6282	22.3413	22.4545	22.6803	22.5796	22.1972	22.4654	22.3823	22.7916	22.6943	22.9166	23.0201	22.6065	22.4251	22.7113	22.4193	22.576	22.5732	22.8759	22.2917	22.5114	22.7072	22.5231
393	DSC1	Q08554	Q08554	DSC1_HUMAN	Desmocollin-1	20.7891	20.9242	20.9079	21.1628	21.0355	20.8914	21.1865	21.0891	21.5267	21.3662	21.1056	21.3317	21.1916	20.9211	21.2323	21.6172	21.0042	21.1544	21.0205	20.737	21.0897	21.1694	20.8197	21.1987	21.3568	21.0054	21.2112	21.277	20.8973	21.2363	21.4657	20.6577	21.1298	20.8871	21.1281	21.2668	21.0372	21.0288	20.8707	21.1529	21.3264	21.2016	21.3764	21.7524
394	FGL1	Q08830	Q08830	FGL1_HUMAN	Fibrinogen-like protein 1	21.1488	21.0446	21.0852	21.1954	21.4302	21.556	21.12	21.3668	21.485	21.5932	21.5095	21.8937	21.3797	21.7326	21.9458	21.6397	21.7329	21.0013	21.0898	21.0938	21.4393	21.2883	21.3775	21.2674	21.3425	21.3892	21.3838	21.2796	21.421	22.0139	21.6981	21.6955	21.7456	21.7327	21.8222	21.161	20.9941	21.0984	21.3587	21.6089	21.3055	21.225	21.2611	21.3211
395	EFEMP1	Q12805	Q12805	FBLN3_HUMAN	EGF-containing fibulin-like extracellular matrix protein 1	20.2826	19.7301	19.911	20.0196	20.1148	20.483	19.8923	20.0899	20.4427	20.243	19.87	20.5028	19.9883	20.4875	20.3229	20.3914	20.1971	19.9634	19.9524	19.9082	19.8378	20.0136	20.1675	19.726	19.916	20.3164	20.6346	19.9358	20.0714	20.5568	20.3651	20.4682	20.0672	20.739	20.5749	20.009	20.0051	20.1067	19.9478	20.0794	20.3994	19.9754	20.1908	20.1742
396	FSTL1	Q12841	Q12841	FSTL1_HUMAN	Follistatin-related protein 1	20.7342	21.0282	21.2684	21.176	21.0411	21.0117	20.7611	21.1373	21.8636	21.3887	21.2071	21.1605	20.9856	22.1577	21.6006	21.3018	21.4145	21.0071	20.8884	20.9011	21.8315	21.1529	21.0188	21.4657	21.1292	21.788	21.9445	21.2206	21.0218	21.1659	20.9232	21.7622	21.7332	20.7427	21.4764	20.6315	20.7632	21.3245	21.2307	21.1629	20.9429	21.293	21.2249	21.6692
397	CNTN1	Q12860	Q12860	CNTN1_HUMAN	Contactin-1	22.6056	22.6261	22.5781	22.6209	22.6717	22.9877	22.7539	22.7826	23.1472	23.0707	22.7857	23.0792	22.986	23.3	23.0937	23.0156	22.813	22.6455	22.5038	22.7981	22.7982	22.7527	22.7621	22.7268	22.7233	22.8638	22.9809	22.8791	22.6988	22.7405	22.5992	23.2168	23.3579	22.9363	22.8552	22.6269	22.5834	22.6876	22.8085	22.6617	22.931	22.8806	22.9343	23.1911
398	MERTK	Q12866	Q12866	MERTK_HUMAN	Tyrosine-protein kinase Mer	22.4506	22.5827	22.515	22.5954	22.5951	22.8813	23.1098	22.7821	22.572	23.0311	22.5128	23.2103	22.7841	23.3356	23.2272	22.6876	22.6866	22.5328	22.4457	22.6226	22.9061	22.7764	22.5511	23.1393	22.8556	23.3863	23.1735	22.7745	22.8404	22.9435	22.3573	23.171	23.146	22.7733	22.728	22.6212	22.501	22.559	22.9763	22.6141	22.7229	22.9082	23.1974	23.3848
399	PTPRJ	Q12913	Q12913	PTPRJ_HUMAN	Receptor-type tyrosine-protein phosphatase eta	24.4335	23.975	24.0234	24.2181	24.1348	24.2817	23.9816	23.8461	24.3518	24.1123	24.0084	24.2283	24.1074	24.2579	24.2658	24.2067	23.8624	23.8677	23.9146	24.101	24.2337	24.1	24.3886	24.0893	23.8199	24.2179	24.7187	24.0921	23.5256	24.3772	24.4712	23.9261	24.1235	23.8616	24.0654	24.0552	23.9772	24.1557	24.1203	24.3046	24.3924	24.2223	23.7723	24.3349
400	PLA2G7	Q13093	Q13093	PAFA_HUMAN	Platelet-activating factor acetylhydrolase	21.5377	21.0851	21.1695	21.24	21.4374	21.654	21.5799	21.491	21.4617	21.596	21.1696	22.1817	20.2527	21.6946	22.3029	21.258	20.4723	21.3089	20.6017	21.0852	21.715	21.3151	21.6716	21.6254	21.3728	21.4832	21.718	20.8173	21.3459	22.1666	21.5735	21.6304	22.2094	21.5385	22.0412	21.2974	21.0437	21.4079	21.4491	21.3396	21.4196	21.45	21.4466	21.561
401	SPP2	Q13103	Q13103	SPP24_HUMAN	Secreted phosphoprotein 24	21.6478	21.4718	21.3051	20.8764	21.3815	21.8483	20.9346	22.0449	20.6553	21.2351	23.0623	20.4865	20.9563	21.6346	21.5358	20.7522	22.1222	21.2996	21.6795	21.4923	20.3977	21.4403	21.8138	20.8559	21.9541	21.5038	21.1785	21.2139	21.3518	21.8851	21.3619	21.5242	21.4882	21.6344	22.1649	21.469	21.575	21.2824	20.8371	21.2736	21.8816	20.6245	21.927	21.528
402	MMRN1	Q13201	Q13201	MMRN1_HUMAN	Multimerin-1	22.2085	22.4424	22.7152	22.421	22.3997	22.4102	22.5674	22.5491	23.1324	22.858	23.0427	22.7411	23.2065	22.7237	22.8948	23.0229	22.426	22.4823	22.3814	22.6671	22.6318	22.5603	22.0918	22.5165	22.7674	23.4198	22.8494	22.4773	22.497	22.6432	22.4164	22.5494	22.6468	22.1049	22.2647	22.5988	22.3058	22.5673	22.5151	22.2147	22.2076	22.5102	22.3505	22.493
403	SELENBP1	Q13228	Q13228	SBP1_HUMAN	Methanethiol oxidase	23.977	23.9236	24.0751	24.2359	24.3302	24.3212	24.5928	24.4615	24.4422	24.6022	24.2714	24.5614	24.6115	24.8398	24.6015	24.5879	24.5244	23.9943	23.9622	24.1121	24.4377	24.5228	24.0884	24.7268	24.4999	24.2521	24.5079	24.3447	24.4794	24.3404	24.1454	24.7599	24.862	24.2497	24.4092	24.0096	23.9976	24.2818	24.3944	24.3543	24.4308	24.3985	24.7193	24.2773
404	PTPRS	Q13332	Q13332	PTPRS_HUMAN	Receptor-type tyrosine-protein phosphatase S	25.1376	24.7536	24.8785	25.0463	24.966	24.8638	24.8154	24.9762	24.9539	24.9345	24.8833	25.0577	24.5606	25.0139	25.2791	24.4971	24.4666	24.8888	24.872	24.6779	24.9663	24.7821	25.0991	24.8631	24.7841	24.489	24.8977	24.7712	24.7537	25.5314	25.2048	24.7942	25.0933	25.2287	25.2728	24.9524	24.8685	24.9279	25.0766	25	24.973	24.7849	24.7139	24.9059
405	ART3	Q13508	Q13508	NAR3_HUMAN	Ecto-ADP-ribosyltransferase 3	22.701	22.6785	22.2381	22.1773	22.1686	22.1964	22.0205	22.7936	21.878	22.1253	21.9769	22.6762	22.3195	22.4385	22.8862	22.3383	22.5667	22.5481	22.4356	22.5837	22.3418	22.1772	22.6557	21.9175	22.5868	22.5122	22.7649	22.3562	22.3532	21.7597	22.5735	21.4344	22.3801	22.2953	23.0402	22.0851	22.3417	22.138	22.2453	22.3916	22.6114	22.2839	22.6534	22.4684
406	ALCAM	Q13740	Q13740	CD166_HUMAN	CD166 antigen	22.0077	21.3654	21.3818	21.8421	21.68	21.9903	21.741	21.8022	22.4498	22.2114	21.803	22.3491	21.9703	22.3672	22.1424	21.9686	21.8955	21.2701	21.4147	21.716	21.9553	21.7011	22.0959	21.8984	21.7635	22.2001	22.4892	21.9172	21.7787	22.4251	22.2735	22.2436	21.8803	22.1847	22.2338	21.2087	21.5421	21.6428	21.7156	21.661	21.4502	21.6619	21.4996	22.073
407	APOF	Q13790	Q13790	APOF_HUMAN	Apolipoprotein F	20.2722	19.8852	20.3489	20.1991	20.2929	20.1838	19.7342	20.3557	20.148	20.4699	20.3128	20.9016	19.5179	20.5131	20.6562	20.0812	19.8471	20.1382	20.0362	20.4794	20.1371	20.1532	20.466	20.2971	20.1418	20.1183	20.1833	20.1938	19.9824	21.1712	20.43	20.4002	20.5114	20.8134	20.8527	20.2258	19.9964	20.5351	20.0403	20.1925	20.0287	19.9729	20.0233	20.1379
408	ENPP2	Q13822	Q13822	ENPP2_HUMAN	Ectonucleotide pyrophosphatase/phosphodiesterase family member 2	21.9751	21.9361	21.7748	21.3439	21.6711	21.5604	21.9341	21.5933	21.6706	21.7149	21.5345	21.9803	21.9029	21.9825	21.7403	21.6986	21.7634	21.9231	22.0794	21.7563	21.2604	21.7011	21.4881	21.9761	21.6518	21.7513	21.7833	21.9464	21.7107	22.4121	22.0358	22.0218	21.7609	21.8876	22.147	21.7929	22.0644	21.6704	21.2269	21.3898	21.5829	21.8844	21.6934	21.5291
409	BLMH	Q13867	Q13867	BLMH_HUMAN	Bleomycin hydrolase	20.4445	20.0018	20.4425	20.3247	21.0196	20.6878	20.4276	20.5236	21.0082	20.4444	20.6568	21.2328	19.3447	20.8398	21.3225	20.5291	20.3356	20.4438	20.6932	20.4572	20.5041	20.123	20.3488	21.1375	20.5527	20.8394	20.5446	20.5828	20.6188	20.1929	20.9976	20.8939	21.2228	21.1396	20.8501	20.3413	20.4224	20.6928	20.4837	20.242	20.4484	20.6934	20.3734	20.6642
410	DSG2	Q14126	Q14126	DSG2_HUMAN	Desmoglein-2	21.2863	20.9543	20.4421	20.5663	21.5135	21.0353	21.1514	21.6382	21.4214	21.2847	21.1959	21.5409	21.6115	21.2032	20.9988	21.7119	21.7093	20.7956	20.7357	20.7705	20.8235	21.1578	21.1155	21.3129	21.4167	21.274	21.4394	21.4848	21.5569	21.546	21.3339	21.4868	21.5252	21.7501	21.8177	21.3616	20.5827	21.0195	20.1085	21.552	21.4133	21.0081	21.2806	21.4872
411	CTTN	Q14247	Q14247	SRC8_HUMAN	Src substrate cortactin	22.6851	22.1748	22.9361	22.1054	22.3409	22.0499	22.511	22.2185	21.12	21.2656	20.6329	22.1754	21.2	22.3097	22.3226	20.692	22.084	23.0722	23.189	22.1757	22.4745	21.9701	21.9287	22.3711	22.002	22.654	21.8869	21.1128	21.6819	21.9617	21.2098	22.7994	22.7174	21.8982	21.8669	22.5383	23.2788	22.2495	22.2279	22.2258	22.4292	21.9974	22.201	22.3695
412	SPARCL1	Q14515	Q14515	SPRL1_HUMAN	SPARC-like protein 1	22.61	22.6918	22.699	22.5425	22.6066	22.7209	22.0876	22.4193	22.8164	22.7791	22.5577	22.5629	21.7737	22.7444	22.4255	22.7402	22.4089	22.6595	22.5957	22.7013	22.5836	22.5264	22.4398	22.7178	22.4921	22.7433	22.1679	23.0138	22.6911	22.05	22.6923	22.6778	22.6017	22.4248	22.6431	22.2978	22.8416	22.8345	22.5599	22.557	22.5535	22.6129	22.707	22.7376
413	HABP2	Q14520	Q14520	HABP2_HUMAN	Hyaluronan-binding protein 2	25.2201	25.0745	25.0674	25.2065	24.9583	25.2326	24.9993	25.4302	25.1398	25.1346	24.9998	25.0706	24.9205	25.5529	25.1107	25.0593	25.2424	25.1661	24.9936	25.2085	25.2825	24.9533	25.1731	25.1981	25.5545	25.0716	25.0642	25.1833	25.105	25.2775	24.861	25.4806	25.3629	25.1557	25.4188	25.0815	25.1161	25.0962	25.3005	24.8706	25.2389	25.0832	25.5458	25.0738
414	ITIH4	Q14624	Q14624	ITIH4_HUMAN	Inter-alpha-trypsin inhibitor heavy chain H4	24.7221	24.3696	24.7503	24.6224	24.4274	25.054	24.4313	24.8158	24.8278	24.9758	24.8394	24.7844	24.4818	25.2385	25.0021	24.6721	24.4675	24.6032	24.4993	24.8545	24.598	24.4888	25.1815	24.7204	24.8867	24.6312	24.8431	24.761	24.7785	25.1866	25.0458	24.9822	24.7034	24.97	25.0307	24.4757	24.447	24.8523	24.5893	24.547	24.9437	24.5493	24.6531	24.6729
415	POSTN	Q15063	Q15063	POSTN_HUMAN	Periostin	20.4793	22.0427	21.0914	20.9712	21.2383	20.9624	21.4935	21.4719	21.2852	19.6622	22.7227	21.2445	21.4807	21.6375	21.6391	20.0989	22.0185	20.6728	20.8884	20.9345	21.2892	20.7633	20.9979	21.5146	21.1065	21.1219	21.5316	22.0968	21.7877	21.3705	21.4355	21.8083	22.8248	21.5277	21.9375	22.0204	20.884	20.8895	21.0962	21.0757	21.3078	21.1548	21.8128	22.1055
416	PDIA6	Q15084	Q15084	PDIA6_HUMAN	Protein disulfide-isomerase A6	21.7029	21.1027	21.6331	21.0649	21.4929	21.1776	21.4029	21.6936	22.347	22.0606	21.1242	21.5634	20.4136	21.535	21.8775	20.8141	21.5783	21.3901	21.0745	21.5189	21.0444	21.272	21.3748	21.3813	21.5868	21.0521	20.5369	21.9548	21.7117	21.678	21.5064	21.556	21.8418	22.1156	22.1166	21.5272	20.8637	21.5727	21.2443	21.4877	21.2638	21.1235	21.7371	21.3738
417	PCOLCE	Q15113	Q15113	PCOC1_HUMAN	Procollagen C-endopeptidase enhancer 1	22.5179	22.1421	22.1526	22.3328	22.6781	22.7269	22.4216	22.3166	22.6715	22.7027	22.4017	22.4411	21.7597	22.2794	22.604	22.3883	21.5497	22.3716	22.1503	22.2162	22.187	22.4261	22.7246	22.3505	22.3169	22.4311	22.706	22.2379	22.0982	22.9857	22.5688	22.1946	22.4143	22.6883	22.3711	22.5744	22.309	22.5165	22.3396	22.4427	22.8378	22.3618	22.3568	22.5172
418	PON3	Q15166	Q15166	PON3_HUMAN	Serum paraoxonase/lactonase 3	21.7487	22.0065	22.3328	22.2555	22.1749	22.3207	22.0761	22.1142	22.0308	22.1636	22.18	22.6322	21.8894	22.2576	22.5077	21.9042	22.3364	21.8437	21.9631	22.2519	22.0637	22.1409	22.3124	22.2272	22.0467	21.9012	22.0439	22.0896	22.2515	22.8807	22.3919	22.3177	22.1514	22.4192	22.5581	21.637	22.0235	22.4186	21.9798	22.0414	21.9599	22.1227	22.0503	21.8504
419	RSU1	Q15404	Q15404	RSU1_HUMAN	Ras suppressor protein 1	24.8358	24.9862	25.2349	24.9094	24.6872	24.8187	24.9267	24.9394	25.146	24.6403	24.3465	24.6033	24.7644	24.9787	25.1682	24.7902	24.7814	24.862	24.6787	25.1806	25.2495	24.8478	24.6855	24.7901	24.8353	25.1403	25.0068	24.9502	24.7489	24.4376	24.6568	24.772	25.5553	24.6471	24.8245	25.4534	24.6887	25.0476	25.1589	24.7388	24.6541	24.7876	25.1596	25.6781
420	FCN2	Q15485	Q15485	FCN2_HUMAN	Ficolin-2	23.1447	22.2255	22.7952	22.3272	22.5826	22.6127	22.6363	22.216	22.895	22.2577	22.1597	22.2286	22.3562	22.1744	22.1266	22.6239	21.5727	22.858	22.3015	22.559	22.2571	22.4741	22.9001	22.3979	22.5115	22.8111	22.279	22.3902	22.5231	22.419	22.47	21.5222	21.9931	22.2972	21.5796	22.4947	22.2365	22.8909	21.7518	21.7695	22.089	22.2454	21.5345	22.4579
421	MAPRE2	Q15555	Q15555	MARE2_HUMAN	Microtubule-associated protein RP/EB family member 2	25.9956	25.9619	25.8543	25.7143	25.8447	25.9635	25.8398	25.9728	26.162	25.7403	25.9166	25.8341	24.7602	25.948	25.8093	25.5295	25.7398	25.9744	25.9658	25.9092	26.0463	25.8261	25.934	25.9588	25.9134	25.776	26.1986	25.8554	26.0318	25.6957	25.8094	25.7521	25.7003	25.8529	25.9236	26.0156	25.8286	25.7481	25.9483	25.7283	25.9376	25.7805	25.9327	25.9435
422	TGFBI	Q15582	Q15582	BGH3_HUMAN	Transforming growth factor-beta-induced protein ig-h3	25.324	25.2173	25.1662	25.398	25.1969	25.6189	25.334	25.5712	25.6675	25.623	25.35	25.5229	25.383	26.0069	25.6696	25.697	25.523	25.3049	25.1629	25.2253	25.5438	25.2613	25.4705	25.4364	25.5621	25.6484	25.7418	25.4488	25.4255	25.5439	25.2693	25.868	25.7852	25.7013	25.5103	25.2628	25.1584	25.3012	25.4796	25.2388	25.564	25.3307	25.673	25.607
423	MAPRE1	Q15691	Q15691	MARE1_HUMAN	Microtubule-associated protein RP/EB family member 1	25.8132	25.7314	25.6563	25.7066	25.7578	25.7776	25.5883	25.9142	23.8948	25.5293	25.7922	25.784	23.6562	25.7823	25.9109	25.7538	26.0696	25.3776	25.8097	25.4911	25.7251	25.7188	25.9098	25.4971	26.0105	25.7522	25.4193	25.7078	25.6763	25.0706	25.5503	25.8525	25.8012	25.9837	26.076	25.5018	25.5052	25.4643	25.8121	25.6845	25.8937	25.5954	26.1807	25.664
424	CD226	Q15762	Q15762	CD226_HUMAN	CD226 antigen	23.6607	24.4192	24.7738	23.4617	23.885	24.166	24.5555	22.7174	25.1937	25.2347	24.2157	24.8041	24.0419	25.6514	24.6206	24.3249	24.1151	23.5895	24.5699	24.701	23.8332	24.3771	24.5367	24.5109	25.2554	24.8431	24.0243	23.9237	25.1224	24.8183	25.9095	25.2008	24.5156	25.4373	26.4042	23.9677	22.2139	22.7655	24.548	24.684	24.81	25.0252	23.5257	24.484
425	CST6	Q15828	Q15828	CYTM_HUMAN	Cystatin-M	19.3952	18.6209	19.4289	18.9089	19.0629	19.6503	19.799	19.4903	19.15	18.4458	18.3337	16.4225	17.9208	20.0415	19.7613	16.6891	17.6358	18.6477	18.3547	19.3865	19.1901	19.0041	19.4661	19.6381	19.4934	18.5492	19.8419	18.9163	18.5647	19.3983	18.7724	19.4721	19.5599	18.7129	19.5139	18.4619	18.5057	19.1085	18.9948	19.2125	19.2269	19.6386	19.4978	19.9027
426	ADIPOQ	Q15848	Q15848	ADIPO_HUMAN	Adiponectin	18.8211	17.6958	17.9604	16.6181	17.436	17.9624	17.7695	17.8153	18.3216	17.9063	17.5708	17.82	17.6017	18.9576	17.9049	17.4774	19.3324	18.6009	17.8085	17.9903	16.8476	17.4417	18.256	17.9771	18.0597	18.0451	18.1014	17.6785	17.7012	18.2649	17.5588	19.021	17.8429	17.8771	19.1051	18.3907	17.7997	17.8472	16.8726	17.3011	18.2217	17.7263	18.1435	18.0433
427	ZYX	Q15942	Q15942	ZYX_HUMAN	Zyxin	29.2873	29.0275	29.078	29.0354	29.1307	29.4243	29.5974	29.1601	29.2112	29.3053	29.2509	29.5568	29.3072	29.6886	29.6606	29.3372	29.4859	29.1895	29.0722	29.0273	29.0831	29.1271	29.3662	29.5906	29.2576	29.1378	29.3281	29.1682	29.1866	29.5301	29.3176	28.6118	28.6199	29.2254	29.4389	29.0663	29.1268	29.1857	28.3001	29.1687	29.4783	29.5484	29.2006	29.1769
428	IGFBP7	Q16270	Q16270	IBP7_HUMAN	Insulin-like growth factor-binding protein 7	21.597	22.2877	21.1924	21.7862	20.7858	21.6781	20.1885	21.9047	20.0445	20.1561	21.8895	20.9593	20.2856	21.5955	22.247	20.3304	20.6062	19.9829	20.0413	20.0855	21.675	20.6661	21.9337	20.6097	21.7717	20.5575	20.7954	21.4707	21.2665	21.239	21.4605	21.6096	21.669	21.8978	21.2399	20.1497	20.1659	19.9677	21.6109	20.6951	21.4173	20.2468	21.4205	21.1448
429	ECM1	Q16610	Q16610	ECM1_HUMAN	Extracellular matrix protein 1	22.9659	22.5214	22.5273	22.6528	22.7961	22.9768	23.1485	21.7721	23.2121	22.6868	22.8566	23.3699	22.3563	22.4869	23.1858	22.5307	22.3973	22.7417	22.3057	22.3636	22.7522	22.7575	22.5592	22.5101	21.7825	23.0654	22.6255	22.5925	22.5518	23.1413	22.8484	22.3259	23.2289	22.8282	22.6929	23.1155	22.3128	22.3693	22.8665	22.8587	22.6856	22.5385	22.1403	23.066
430	CCL14	Q16627	Q16627	CCL14_HUMAN	C-C motif chemokine 14	22.0948	22.0809	22.1922	22.1975	22.3469	22.3421	22.5212	22.3128	22.44	22.2665	21.9872	22.1015	22.3976	23.0409	22.6353	22.536	22.3885	21.9813	22.1315	22.2358	22.2673	22.317	22.266	22.3849	22.3273	22.3848	22.319	22.2967	22.3801	22.3581	22.302	22.8371	22.7203	22.3862	22.4993	21.9727	22.1239	22.1641	22.1657	22.3147	22.4693	22.4429	23.8403	22.478
431	MAN2A1	Q16706	Q16706	MA2A1_HUMAN	Alpha-mannosidase 2	24.667	24.3787	24.447	24.449	24.7819	24.9774	24.5192	24.7042	25.0676	24.8542	24.6131	25.2652	24.4059	24.9559	25.3866	24.3067	24.5479	24.6949	24.6425	24.5187	24.6085	24.5509	24.9215	24.6521	24.7864	24.5786	24.6964	24.7213	24.5806	25.1841	24.8401	24.9354	25.112	24.9053	24.7662	24.6099	24.5819	24.5089	24.465	24.715	24.5499	24.5899	24.8974	24.5272
432	KRT71	Q3SY84	Q3SY84	K2C71_HUMAN	Keratin, type II cytoskeletal 71	19.6346	19.3033	19.3912	19.6009	23.0264	19.8653	19.7022	20.2582	19.9354	20.3092	19.7027	20.2303	19.1733	20.0006	20.3224	19.5062	21.6853	19.5947	19.5814	19.3771	19.6924	19.4819	20.2665	19.8908	20.2608	19.4769	19.9229	19.6229	19.9263	20.8641	20.1603	20.0236	19.5394	19.7996	20.1938	19.4381	19.539	19.5508	20.0524	19.8898	19.9432	20.1935	19.8933	19.8467
433	ACTBL2	Q562R1	Q562R1	ACTBL_HUMAN	Beta-actin-like protein 2	24.6499	24.4166	24.2764	24.6048	24.4922	24.5536	24.145	24.7298	24.4806	24.5275	24.5382	24.3048	24.5333	24.894	24.897	24.6307	24.6598	24.4869	24.536	24.4708	24.5454	24.3989	24.7568	24.0565	24.6414	24.4643	24.4887	24.311	24.6641	24.5295	24.8974	24.8148	24.7465	24.7412	24.9445	24.6182	24.4326	24.5238	24.7712	24.4622	24.5149	24.3279	24.5966	24.4967
434	FRMPD1	Q5SYB0	Q5SYB0	FRPD1_HUMAN	FERM and PDZ domain-containing protein 1	27.4489	27.0807	27.2004	27.1368	27.1732	27.2756	27.2631	27.4954	27.0799	27.3107	27.1114	27.2042	26.8938	27.0964	27.0021	26.9704	27.1049	27.0899	27.1452	27.1611	27.0904	27.0287	27.249	27.127	27.5078	27.0908	26.9424	27.4053	27.154	27.1677	27.1763	27.1353	26.9544	27.2464	27.2841	27.1514	26.9669	27.0479	26.8753	26.9571	27.1583	26.9496	27.1374	26.8009
435	KPRP	Q5T749	Q5T749	KPRP_HUMAN	Keratinocyte proline-rich protein	20.3512	19.2188	20.0202	20.1115	20.5127	20.3087	20.2081	20.0029	20.5783	20.3386	20.293	20.5902	20.3611	21.026	21.0129	20.2105	20.4998	20.1626	20.0384	20.2669	20.473	20.4499	20.2851	19.9366	20.1123	20.4925	20.4356	20.0928	20.9721	20.4866	20.269	20.9932	20.9644	20.3159	20.6383	20.1365	19.0824	20.1495	20.3903	20.3181	20.2322	20.1322	20.612	20.46
436	VASN	Q6EMK4	Q6EMK4	VASN_HUMAN	Vasorin	17.1291	16.5502	17.2217	16.8863	17.0223	17.3722	16.9065	16.7219	16.7248	17.0856	17.5295	17.263	17.1195	17.1873	17.3743	16.6654	16.6401	17.1453	16.7416	16.9947	16.8408	16.8393	17.3654	16.822	16.0635	16.9725	16.8363	17.2391	17.1607	17.9994	17.5028	17.0191	17.1349	17.509	17.3422	17.1046	16.593	17.1757	17.0322	17.1526	17.2629	16.9628	16.5823	16.6942
437	ERAP2	Q6P179	Q6P179	ERAP2_HUMAN	Endoplasmic reticulum aminopeptidase 2	21.6467	21.4808	21.448	21.3733	21.6679	22.9984	21.8495	22.1432	22.995	22.13	21.7488	22.0218	21.2671	23.9764	21.988	21.8347	23.8081	21.5384	21.8569	22.7038	21.4628	21.49	21.736	21.414	22.4627	21.8264	23.3158	21.3431	21.5978	23.4195	21.57	24.2729	21.8399	21.8614	24.9195	22.0362	21.8798	21.8026	21.2995	22.1423	22.0419	21.9513	21.6548	21.9104
438	SBSN	Q6UWP8	Q6UWP8	SBSN_HUMAN	Suprabasin	22.7668	22.3097	22.5882	22.6267	22.5422	22.7631	22.9064	23.1972	22.9768	22.8856	22.8966	23.1792	22.7427	23.51	23.2123	23.8366	23.206	23.1807	22.5787	22.6177	22.4469	22.492	22.6741	22.8442	23.0334	22.9554	22.9194	23.1436	23.0426	23.494	22.9215	23.0889	23.5553	23.4312	23.1491	22.8746	22.4472	22.4941	22.7322	22.2378	22.4778	22.4413	23.2521	22.9954
439	PI16	Q6UXB8	Q6UXB8	PI16_HUMAN	Peptidase inhibitor 16	22.9346	22.677	22.937	22.7969	22.7507	22.8802	22.8315	22.8434	23.1389	22.8619	22.7525	23.0825	22.6973	23.0353	23.024	22.8105	22.8639	22.9359	22.5915	22.7681	22.8251	22.7924	22.7359	22.7414	22.7689	22.9492	22.8685	22.6317	22.7215	22.7951	22.7419	23.0098	23.4405	22.8102	22.7951	23.1044	22.6714	22.8177	23.0201	22.658	22.7705	22.7542	23.0509	22.7396
440	CD109	Q6YHK3	Q6YHK3	CD109_HUMAN	CD109 antigen	23.3469	24.0918	24.5312	23.9753	23.8245	24.1045	24.3711	24.0271	23.8876	23.7793	24.0907	24.3368	24.184	24.6821	24.1648	23.6026	24.4132	23.7145	23.5333	23.8496	23.9244	23.5733	23.7882	24.0294	24.5756	24.3399	24.3082	23.8469	24.8315	24.182	24.1418	24.2989	24.0271	24.2948	24.0339	23.6406	23.2165	24.3655	24.1605	24.0542	23.8265	23.8465	23.8767	24.4863
441	ADAMTS13	Q76LX8	Q76LX8	ATS13_HUMAN	A disintegrin and metalloproteinase with thrombospondin motifs 13	25.5436	25.2898	25.339	25.5188	25.5488	25.6882	25.7231	25.7081	26.0159	25.9704	25.3847	25.7957	25.6718	26.0278	25.9468	25.9645	26.0401	25.4382	25.3265	25.4431	25.6504	25.7191	25.5722	25.7133	25.7551	25.9165	26.1047	25.8934	25.8579	25.7419	25.5289	25.9761	26.0675	25.9116	26.0075	25.47	25.2603	25.514	25.4964	25.412	25.768	25.6891	25.8397	25.9488
442	KRT77	Q7Z794	Q7Z794	K2C1B_HUMAN	Keratin, type II cytoskeletal 1b	21.3495	21.4199	21.3333	21.5404	21.3972	21.6428	21.6942	21.6064	21.704	21.7928	21.2973	21.8632	21.356	22.0301	21.6658	21.8857	21.733	21.483	21.4292	21.1546	21.6086	21.442	21.4346	21.783	21.6463	21.7661	21.7385	21.5838	21.5335	21.7807	21.3008	21.8444	21.9827	21.6646	21.3513	21.5313	21.3558	20.8309	21.6899	21.4118	21.5689	21.6826	21.781	21.703
443	ABI3BP	Q7Z7G0	Q7Z7G0	TARSH_HUMAN	Target of Nesh-SH3	22.6306	22.2477	22.5694	22.5324	22.5398	22.8607	22.5412	22.6491	23.0957	22.9013	22.545	22.5707	22.0348	23.1952	23.0695	23.3492	22.7635	22.4684	22.5223	22.5291	22.7971	22.3087	22.9991	22.5225	22.8131	22.7252	23.1172	22.5535	22.9126	22.8275	23.1101	22.9704	22.9414	23.0039	23.5393	22.0982	22.6037	22.8059	22.4927	22.5711	22.8303	22.823	22.7361	23.0307
444	MEGF8	Q7Z7M0	Q7Z7M0	MEGF8_HUMAN	Multiple epidermal growth factor-like domains protein 8	22.6487	23.3291	23.6097	23.1687	23.1203	22.8546	22.9922	23.2125	23.4438	23.4278	23.236	23.4682	23.2446	23.18	23.1986	23.2725	23.4352	22.8959	23.2975	23.238	23.3734	23.1166	22.9583	23.2896	23.0728	23.2947	23.4166	23.4563	23.0063	23.2862	22.9895	23.1597	23.4658	23.1044	23.4941	23.0719	23.0437	23.2418	23.3983	23.1071	23.1137	23.1808	23.2938	23.3663
445	ADGRG6	Q86SQ4	Q86SQ4	AGRG6_HUMAN	Adhesion G-protein coupled receptor G6	22.5817	23.1367	22.6567	23.1074	23.0766	23.2183	22.7653	23.3122	23.3953	23.1606	23.1792	23.7716	23.0184	23.6406	23.454	23.2404	23.2442	22.5078	23.048	22.7211	23.22	22.9922	23.515	23.0131	23.2293	23.1549	23.667	22.9997	22.1961	23.7256	23.4325	23.5608	23.1994	23.2655	23.541	22.2663	22.8521	22.5874	23.1754	23.0445	23.4221	22.9377	23.0496	22.9129
446	FERMT3	Q86UX7	Q86UX7	URP2_HUMAN	Fermitin family homolog 3	24.1132	23.9802	24.029	24.062	24.1379	23.9954	24.1596	24.2249	24.204	24.1837	24.0019	24.0712	24.3933	24.3033	24.4345	24.2742	24.5435	24.1709	23.9274	24.1452	24.2685	24.2527	23.9167	24.1998	24.2828	24.2198	24.2541	24.272	24.2923	24.1694	23.9418	24.3029	24.5332	24.2162	24.2945	24.1122	24.0718	24.1871	24.2467	24.1115	24.1772	24.2273	24.3729	24.3208
447	CD163	Q86VB7	Q86VB7	C163A_HUMAN	Scavenger receptor cysteine-rich type 1 protein M130	24.0396	23.8274	23.8338	24.025	23.8221	23.9837	23.7811	24.2511	24.0848	24.1684	23.9936	24.5581	23.8388	24.1554	24.1741	24.2087	24.519	23.991	23.7177	23.9577	23.8939	23.6638	23.8875	23.806	24.2484	24.0744	23.7312	23.9109	24.2073	24.4587	23.822	24.283	24.2197	24.3793	24.3145	23.7608	23.7747	23.8723	23.7877	23.732	23.8707	23.6369	24.1916	23.8298
448	JAML	Q86YT9	Q86YT9	JAML_HUMAN	Junctional adhesion molecule-like	18.9008	18.8026	18.6509	18.6447	18.8615	18.4898	18.6734	19.0218	18.7609	18.9195	21.1257	19.1253	18.514	19.0616	19.2073	18.9448	19.2524	18.7729	18.9419	18.6666	18.8042	18.6087	18.6244	18.8859	18.917	18.8912	19.0233	18.9289	18.8795	19.0207	18.6647	19.093	19.1299	19.3054	19.0373	18.7541	18.567	18.8028	18.7573	18.8561	18.5002	18.5592	18.7474	18.5362
449	CNTN4	Q8IWV2	Q8IWV2	CNTN4_HUMAN	Contactin-4	22.3108	22.5151	22.2468	22.367	22.6795	22.3076	21.8574	22.6513	22.1694	22.1136	22.0319	22.3657	21.9971	22.7384	23.0041	22.4138	22.1557	22.2436	22.5287	22.2507	22.2345	23.0143	22.6601	22.2444	22.3458	22.1405	22.3295	22.1032	22.5443	22.8026	22.661	22.6313	22.6495	22.7971	22.6423	22.1809	22.4886	22.336	22.3696	22.8175	22.593	22.3315	22.4115	22.4599
450	ADGRF5	Q8IZF2	Q8IZF2	AGRF5_HUMAN	Adhesion G protein-coupled receptor F5	24.1702	24.2322	24.2343	24.2066	24.6324	24.2827	24.5093	24.4821	24.409	24.5177	24.4327	24.9235	24.4459	24.924	24.8192	24.7049	24.8452	24.076	24.4682	24.2748	24.2684	24.4567	24.5065	24.4904	24.5358	24.4216	24.5482	24.7372	24.4072	24.9138	24.9655	24.7917	24.7989	24.7169	24.9149	23.8756	24.1914	24.1796	24.2143	24.4452	24.4396	24.5132	24.4598	24.3719
451	KRT78	Q8N1N4	Q8N1N4	K2C78_HUMAN	Keratin, type II cytoskeletal 78	22.6178	23.3882	23.0127	22.7688	22.7819	22.6032	22.8277	23.1639	23.1468	22.4808	23.1112	21.7992	22.7419	23.2943	23.2777	22.8393	22.279	22.7114	22.8145	23.1316	23.0414	22.7496	22.892	23.3291	23.2042	22.8851	23.1319	22.453	22.6396	23.2632	22.8182	23.1225	23.1387	22.897	23.0962	22.8208	22.6415	22.5511	22.9494	22.7622	23.4064	22.7761	22.9433	22.8218
452	CCDC33	Q8N5R6	Q8N5R6	CCD33_HUMAN	Coiled-coil domain-containing protein 33	19.6333	18.7577	19.5074	19.1775	18.7184	18.5046	17.1033	18.9734	18.2351	18.2282	19.7506	18.4106	19.1494	19.3772	18.5559	19.4572	20.0573	19.4484	18.7877	19.4149	19.0668	19.076	18.7433	19.4562	19.1189	19.604	18.7085	19.624	18.8639	19.0162	19.2529	19.4785	18.8157	19.5047	19.9182	19.0502	18.5888	19.4014	19.0581	18.9719	18.7179	18.9193	19.1379	19.3521
453	GOLM1	Q8NBJ4	Q8NBJ4	GOLM1_HUMAN	Golgi membrane protein 1	22.8134	22.5243	22.3356	22.5991	22.9094	22.6817	22.9899	23.1243	23.0658	23.0441	23.0076	22.9901	23.0192	23.2425	22.9996	23.0083	22.7098	22.5641	22.5969	22.4728	22.9183	22.9135	22.7315	22.9332	23.0786	22.7612	23.2869	22.8337	22.7838	22.0976	23.1721	22.9368	23.0912	22.954	23.1494	22.6947	23.1128	22.1595	22.8549	22.8477	23.1104	23.1878	23.1305	22.6951
454	ROBO4	Q8WZ75	Q8WZ75	ROBO4_HUMAN	Roundabout homolog 4	26.6152	26.5298	26.6721	26.4479	26.3622	26.7765	26.6939	26.6018	26.7809	26.6482	26.6191	26.7129	26.658	26.8967	26.8109	26.8167	26.7807	26.516	26.4327	26.661	26.5739	26.3453	26.7747	26.5031	26.6242	26.646	26.7964	26.5813	26.636	26.7332	26.775	26.9123	26.933	26.808	26.8678	26.4229	26.367	26.6112	26.5115	26.3747	26.6837	26.4692	26.7189	26.6576
455	CFHR4	Q92496	Q92496;Q02985	FHR4_HUMAN	Complement factor H-related protein 4	21.2095	20.7063	21.3053	21.1781	19.1799	21.5137	21.2758	20.1601	21.805	21.5944	20.6921	21.2746	20.7544	21.467	21.979	21.0506	20.5464	21.1404	20.7	21.181	21.3795	20.2867	21.268	21.8426	20.4734	21.5982	21.7299	20.5202	20.797	21.1757	20.8759	21.1718	22.139	20.9114	21.2205	21.2024	20.7133	21.3148	21.4076	20.5222	21.3347	21.8732	20.8997	21.5144
456	FAM3C	Q92520	Q92520	FAM3C_HUMAN	Protein FAM3C	21.8543	20.0008	22.6378	20.5957	22.2186	22.2619	22.0963	21.6457	22.6433	21.7749	21.7554	22.2415	21.9316	21.6971	22.3933	21.8417	22.2183	21.8096	21.2647	22.2018	21.4633	22.3238	22.0302	21.987	21.7027	22.6592	21.8827	21.6437	21.772	21.6641	21.8116	21.3242	23.1078	21.7329	22.3011	22.2381	21.6462	22.235	21.7922	21.2734	22.2261	22.0059	22.2159	21.2207
457	GGH	Q92820	Q92820	GGH_HUMAN	Gamma-glutamyl hydrolase	22.3393	22.5727	22.4411	22.5801	22.4114	23.0023	22.6132	22.8231	23.0881	23.0354	22.6572	22.9562	22.7188	23.2708	23.0494	22.5621	22.9308	22.5295	22.6186	22.2605	22.2925	22.6196	23.0046	22.8542	23.1731	22.5605	22.4157	22.4829	23.0773	23.5312	23.0499	23.4226	23.1759	23.1185	23.2638	22.567	22.6097	22.632	22.4027	22.4353	22.8523	22.7385	23.159	23.0107
458	NEO1	Q92859	Q92859	NEO1_HUMAN	Neogenin	21.2678	20.7079	20.8379	20.9162	21.0346	21.0819	20.9186	21.1074	21.0286	21.0222	20.9612	21.2565	20.9814	21.5086	21.4527	21.1957	21.2155	21.1208	20.8667	20.9526	21.0333	20.8976	21.2346	21.1665	21.1971	20.9103	20.952	20.9076	20.962	21.8972	21.1411	21.3014	21.2741	21.3542	21.5531	20.9725	20.8607	20.956	20.8796	21.0415	21.4609	20.9336	20.9183	20.9477
459	PRG4	Q92954	Q92954	PRG4_HUMAN	Proteoglycan 4	22.5591	22.5723	22.6796	22.7153	22.6192	22.6715	22.7263	22.7436	22.8599	22.9633	22.495	22.8651	22.4534	23.0884	23.0387	22.8701	22.8735	22.3953	22.5179	22.8322	22.7408	22.7111	22.7476	22.7485	22.7974	22.7914	22.8987	22.6384	22.6183	22.9475	22.7941	22.874	23.1331	22.8202	22.7102	22.5134	22.4362	22.8035	22.7148	22.6261	22.8536	22.8119	22.8839	22.8331
460	CPB2	Q96IY4	Q96IY4	CBPB2_HUMAN	Carboxypeptidase B2	21.6396	21.3674	21.8279	21.6222	21.5239	21.9896	21.4377	21.5821	21.915	21.6275	21.7507	21.9016	21.5432	21.7543	21.8465	21.651	21.2858	21.3957	21.4628	21.7567	21.6642	21.5598	21.9657	21.3597	21.612	21.5956	21.3806	21.7596	21.5051	21.7326	21.9607	21.7537	21.699	21.8718	21.5592	21.4028	21.3581	21.7913	21.7162	21.6258	21.8254	21.4476	21.6001	21.6553
461	CNDP1	Q96KN2	Q96KN2	CNDP1_HUMAN	Beta-Ala-His dipeptidase	23.0565	23.004	23.1563	23.6827	22.432	23.08	22.9158	23.6481	23.4385	23.7503	23.6647	23.4484	22.8161	22.8047	22.9757	23.4987	23.6261	22.6828	22.9852	22.8713	23.5805	22.1831	22.9641	22.9642	23.4245	23.2617	22.9391	23.9282	22.6572	23.3922	22.9201	22.9883	22.9423	23.6645	23.9887	22.7335	22.8917	22.9866	23.6424	22.1826	22.7609	22.79	23.2427	22.8863
462	SERPINB12	Q96P63	Q96P63	SPB12_HUMAN	Serpin B12	25.7889	25.4424	25.4072	25.4896	24.9418	25.6096	25.4213	25.4492	25.21	24.9708	25.4544	25.6208	25.2982	25.6489	25.7048	25.1948	25.527	25.5048	25.5435	25.2011	25.5571	25.4932	26.0314	25.463	25.4623	25.1823	25.8711	25.3716	25.2947	26.0333	25.6282	25.5113	25.5398	25.5445	25.7237	24.9891	25.5448	25.3817	25.4648	25.5332	25.8103	25.2839	25.4685	25.4231
463	PGLYRP2	Q96PD5	Q96PD5	PGRP2_HUMAN	N-acetylmuramoyl-L-alanine amidase	23.9552	23.5394	23.6753	23.7534	23.8194	24.0235	23.5135	23.0573	23.931	23.9206	23.4252	23.9101	23.3232	23.501	23.9732	23.9774	23.4172	23.7523	23.6629	23.7135	23.8256	23.5852	24.1181	23.6025	23.029	23.6785	23.6765	23.2232	23.6243	24.405	24.199	23.4502	23.8206	24.4456	24.1556	23.6637	23.6431	23.7807	23.8694	23.7808	23.915	23.4767	22.9365	23.7382
464	FCRL5	Q96RD9	Q96RD9	FCRL5_HUMAN	Fc receptor-like protein 5	22.1238	22.1853	21.6346	21.7305	21.8451	21.997	22.1901	22.0177	21.4216	22.1779	21.3691	22.2235	20.8671	22.2315	22.0855	21.4376	21.3109	21.9695	22.0537	21.6495	22.0257	21.7912	22.2938	22.2073	22.0459	21.6607	22.2252	21.8645	21.4873	22.5366	21.9435	22.1956	22.446	21.8714	21.7238	22.0028	22.2919	21.7911	22.3771	22.1394	22.3075	22.3596	21.6249	22.0539
465	OLFM1	Q99784	Q99784	NOE1_HUMAN	Noelin	22.6738	22.9741	22.15	23.0851	22.5115	22.6	23.1702	22.4885	22.1867	22.6412	22.3748	22.092	22.5486	22.5685	22.5474	22.9579	23.169	23.016	22.9215	23.2086	23.1284	22.6753	22.5993	23.2801	22.478	22.8512	23.4564	22.9975	23.1101	22.4965	22.3805	22.9617	23.0226	22.8013	22.5825	22.9907	22.5417	22.7943	22.7118	22.0867	22.5427	23.0462	23.7565	23.0805
466	RARRES2	Q99969	Q99969	RARR2_HUMAN	Retinoic acid receptor responder protein 2	18.0752	18.0796	18.2499	17.8416	17.9428	18.2441	18.1025	17.8202	18.1208	18.277	18.4042	18.1555	18.0267	18.2817	17.97	18.2674	17.8762	17.7072	18.1555	18.0498	17.9948	17.9621	18.0882	17.9607	18.2643	18.0801	18.3126	18.5109	17.9414	18.1427	18.1704	18.1285	18.0909	18.1598	18.1071	17.9311	18.0721	18.3465	18.1809	18.0716	17.8882	18.0212	18.1674	18.0238
467	MYOC	Q99972	Q99972	MYOC_HUMAN	Myocilin	21.2412	21.7256	21.5115	21.5279	21.2253	21.4155	21.6187	21.7425	22.168	21.4599	21.7225	21.8422	21.4108	22.6057	22.6003	21.375	21.8306	21.5446	20.9246	21.9939	21.8686	21.5012	21.8341	21.7756	21.7591	21.9426	21.8129	21.7261	21.7119	21.5646	21.6026	22.1772	23.2072	21.8755	21.9619	21.706	21.6986	21.7942	21.9344	21.42	21.1721	22.0464	22.6572	22.4206
468	FUCA2	Q9BTY2	Q9BTY2	FUCO2_HUMAN	Plasma alpha-L-fucosidase	23.7164	23.5097	23.5551	23.5916	23.639	23.8096	23.7781	23.9413	23.6956	23.5416	22.8072	23.3942	23.4158	24.0702	23.9343	22.0073	23.6721	23.5064	23.5548	23.6461	23.6818	23.6055	23.7579	23.5974	23.7795	23.7617	23.9283	23.6244	23.6249	23.5223	23.6938	23.9397	23.8539	23.7594	24.0752	23.7353	23.5479	23.7262	23.7461	23.5841	23.7321	23.6267	23.8986	23.7369
469	MENT	Q9BUN1	Q9BUN1	MENT_HUMAN	Protein MENT	22.004	21.9907	22.0243	21.843	21.9488	22.1397	21.9602	21.8932	21.8966	21.9798	21.854	21.7545	22.1863	21.8065	21.5279	22.0055	22.0849	22.0237	22.1303	22.0616	21.9971	21.967	21.9895	21.9569	21.8981	22.0992	22.0942	22.1729	22.1793	22.0353	22.1054	21.7309	21.7779	22.0291	22.1678	21.729	22.2703	22.2353	21.7944	21.8005	22.349	22.3788	22.065	22.2788
470	COLEC11	Q9BWP8	Q9BWP8	COL11_HUMAN	Collectin-11	19.4789	19.1293	19.3929	18.9904	19.054	19.2766	19.4662	19.1345	19.2287	19.5187	19.8131	19.3928	19.5011	19.2983	18.9924	19.4329	19.5027	19.1081	19.0588	19.4084	18.9957	19.3724	19.4048	19.4684	19.0563	19.0847	19.2173	19.879	19.2004	19.6766	19.4642	19.1568	18.8729	19.4232	19.4384	19.4476	19.1734	19.2805	18.9863	19.216	19.5659	19.4494	19.2871	19.061
471	CFHR5	Q9BXR6	Q9BXR6	FHR5_HUMAN	Complement factor H-related protein 5	22.4568	22.2156	22.2973	22.5545	22.2834	22.6699	22.0631	22.4925	22.8573	22.4249	22.4709	22.9367	22.2486	23.2746	22.9394	22.4617	22.509	22.0468	22.1511	22.4682	22.492	22.4146	22.6079	22.4202	22.532	22.7041	22.4814	22.23	22.2696	23.2009	22.8468	23.0738	22.7761	22.7849	22.8328	22.2248	22.0275	22.267	22.5621	22.2686	22.5551	22.2683	22.4507	22.6891
472	PCDH18	Q9HCL0	Q9HCL0	PCD18_HUMAN	Protocadherin-18	20.6547	20.8758	20.6089	20.9583	20.961	21.1384	21.1386	21.221	21.1783	21.2512	20.9721	21.9154	21.9617	22.1786	21.8838	21.9754	21.8246	20.7834	20.602	20.8859	21.2231	21.1068	20.9215	20.9879	21.1045	21.343	21.3732	21.1861	21.4292	22.6672	21.7482	21.632	21.5936	21.7706	21.7677	20.5982	20.4779	20.5581	21.1201	20.8976	21.9118	21.0183	21.1537	21.1711
473	APMAP	Q9HDC9	Q9HDC9	APMAP_HUMAN	Adipocyte plasma membrane-associated protein	24.5494	24.0214	24.7693	24.5986	24.5559	24.8301	24.5504	24.7265	25.1462	24.8715	24.6143	25.2268	24.5994	25.1444	25.4731	24.6885	24.6056	24.4066	23.8443	24.685	24.5687	24.4283	24.652	24.5601	24.7359	25.276	24.6659	24.6043	24.3925	24.9091	25.1342	24.7285	25.3622	25.1391	25.1878	24.3953	24.0152	24.791	24.7063	24.1569	24.5356	24.5767	24.7506	24.8925
474	IL1RAP	Q9NPH3	Q9NPH3	IL1AP_HUMAN	Interleukin-1 receptor accessory protein	21.8367	21.6562	21.8662	21.9664	21.8636	22.2095	21.9398	22.1875	21.769	22.081	22.1799	22.0464	22.1376	22.4082	22.6082	22.0818	22.1257	21.7464	21.7385	21.8014	22.207	21.8277	22.2656	22.116	22.2426	21.7915	22.1832	22.342	22.2175	21.9699	22.318	22.4116	22.6314	22.22	22.3429	21.7116	21.6801	21.8204	22.0498	21.8686	22.3441	21.8791	22.1096	21.9889
475	SEMA4B	Q9NPR2	Q9NPR2	SEM4B_HUMAN	Semaphorin-4B	25.366	25.266	25.3269	25.2577	25.1883	25.1732	25.4372	25.688	25.3784	25.0272	25.3754	25.1045	25.3034	25.7339	25.5336	25.5119	25.475	25.2739	25.2348	25.299	25.2575	25.3392	25.3277	25.4711	25.7183	25.3546	25.4256	25.4589	25.6286	25.6308	25.4356	25.747	25.6437	25.5528	25.5337	25.3645	25.2375	25.3306	25.3108	25.3531	25.3529	25.3436	25.7314	25.3257
476	CD93	Q9NPY3	Q9UHG2;Q9NPY3	C1QR1_HUMAN	Complement component C1q receptor	25.2342	25.328	25.0542	25.0821	25.0385	25.9389	25.3982	25.2394	25.2181	25.3512	25.0865	25.3541	25.9574	25.3481	25.667	25.4137	25.4056	25.1999	25.1195	25.2762	25.0991	25.0761	25.8811	25.2414	25.2501	25.3528	25.1233	25.2248	25.3526	25.4857	24.9273	25.2296	25.4582	25.4126	25.4491	25.1299	25.0371	25.4521	25.2769	25.1499	25.3915	25.2384	25.3967	25.2717
477	CRTAC1	Q9NQ79	Q9NQ79	CRAC1_HUMAN	Cartilage acidic protein 1	23.2814	23.1051	23.2273	23.1	23.0828	23.2465	23.1997	23.3022	23.3257	23.4037	23.0221	23.3661	23.0688	23.3081	23.4367	23.2677	23.4194	23.1221	23.1716	23.1986	23.1446	23.0058	23.1826	23.1487	23.3905	23.2491	23.3397	23.3672	23.1662	23.5155	23.2056	23.3716	23.3784	23.5264	23.5053	22.9927	23.1584	23.1951	23.1639	22.9222	23.2673	23.1305	23.3092	23.1349
478	B3GNT2	Q9NY97	Q9NY97	B3GN2_HUMAN	N-acetyllactosaminide beta-1,3-N-acetylglucosaminyltransferase 2	24.214	23.8616	24.2665	23.9745	23.9797	24.0867	23.8091	23.8715	24.5735	24.4795	24.565	24.4444	23.9576	24.2416	24.2081	24.0348	23.7555	23.8461	23.9926	24.2855	24.2615	23.8853	24.1316	24.0075	23.9048	24.3786	24.2522	24.0729	23.7481	24.5446	24.2798	24.15	23.8047	24.0775	24.2936	23.7848	23.9553	24.2706	23.9547	24.0072	23.9052	23.8653	23.8767	24.2004
479	ERAP1	Q9NZ08	Q9NZ08	ERAP1_HUMAN	Endoplasmic reticulum aminopeptidase 1	22.8708	22.8228	23.005	23.0185	22.9783	22.8675	22.7889	22.965	23.126	23.084	22.3417	22.6856	22.5159	23.3526	23.1782	22.9735	23.2683	22.9222	22.7078	23.0114	23.0471	23.0004	22.8818	22.823	22.9581	23.1114	22.9834	23.1514	23.0934	22.8639	22.8831	23.1584	23.2343	22.8763	23.1531	22.9186	22.7328	22.9978	23.0789	22.9717	22.9178	22.7878	23.0918	23.1261
480	ADA2	Q9NZK5	Q9NZK5	ADA2_HUMAN	Adenosine deaminase 2	22.8023	22.494	22.7921	23.2207	23.0235	22.8523	22.994	23.0707	22.9907	22.7594	22.6266	23.0251	22.9511	23.3672	23.3244	23.1554	23.4526	22.6189	22.6165	22.9359	23.2572	22.9767	22.9819	23.0196	23.0384	23.1049	22.8949	23.0187	22.9532	23.2	22.8532	23.2329	23.2116	23.0111	22.9895	22.5353	22.6671	22.8895	23.0531	22.8413	22.7751	22.8985	23.0503	23.0633
481	C1RL	Q9NZP8	Q9NZP8	C1RL_HUMAN	Complement C1r subcomponent-like protein	22.141	21.7668	21.8602	22.0205	21.7642	22.1471	21.9921	22.3383	22.1972	21.9987	22.0427	22.0271	21.4885	22.6016	22.3285	22.1592	21.9482	22.1158	21.6233	21.6892	21.8822	21.8237	22.2639	22.195	22.4456	22.1195	22.2132	22.1065	22.0891	22.2031	21.7487	22.529	22.3001	22.2356	22.2315	21.9614	21.8314	21.8315	22.0023	21.9619	22.1637	22.0414	22.3162	22.1137
482	CNTN3	Q9P232	Q9P232	CNTN3_HUMAN	Contactin-3	22.9504	22.4058	22.878	22.8767	22.8816	23.3268	22.7541	22.8732	23.1696	23.1069	22.8969	22.8734	23.3554	23.1447	22.9292	22.7991	22.7664	23.0917	22.6161	22.5527	23.039	22.6924	23.2393	22.613	22.9038	22.7174	22.9799	23.0256	22.7679	22.8462	22.748	22.8765	23.051	22.6435	22.7502	22.7782	22.6774	22.4355	22.8287	22.8261	22.5468	22.696	22.6466	22.8204
483	CTSZ	Q9UBR2	Q9UBR2	CATZ_HUMAN	Cathepsin Z	22.5457	22.3044	22.326	22.2946	22.1293	22.1554	22.5171	22.5388	22.4959	22.4784	22.4607	22.4153	22.5261	22.5136	22.6561	22.5211	22.5287	22.4422	22.3499	22.3716	22.4179	22.2492	22.2762	22.6265	22.6363	22.5575	22.5356	22.5303	22.4097	22.0445	22.1457	22.4955	22.5543	22.311	22.368	22.4449	22.3273	22.3323	22.3718	22.1495	22.4511	22.3905	22.5981	22.4988
484	FETUB	Q9UGM5	Q9UGM5	FETUB_HUMAN	Fetuin-B	20.7657	20.502	20.8746	20.9932	20.9225	21.3759	21.0424	21.9257	20.5758	20.9278	20.983	20.986	20.8701	21.7111	21.4691	20.871	21.0654	20.4662	20.6397	20.8892	21.1358	20.8834	21.4196	21.0945	21.8778	20.541	21.0924	20.8583	20.5582	21.0366	21.1497	21.656	21.1973	21.0193	21.3398	20.6196	20.6836	20.8337	21.1578	21.0288	21.2701	21.0862	21.8379	20.6259
485	PCYOX1	Q9UHG3	Q9UHG3	PCYOX_HUMAN	Prenylcysteine oxidase 1	24.859	24.5942	24.8122	25.1529	24.8942	25.0209	24.712	25.2227	24.515	24.8888	24.8278	25.0682	24.1637	25.2516	25.0351	24.6644	24.745	24.6178	24.5419	24.8654	25.1133	24.956	25.2328	24.5322	25.0217	24.5076	24.844	24.7039	25.1009	25.3024	24.6777	25.1311	24.8316	24.8576	24.9797	24.6603	24.5688	24.8265	25.1501	25.0004	24.9868	24.654	24.8888	24.5932
486	CD84	Q9UIB8	Q9UIB8	SLAF5_HUMAN	SLAM family member 5	25.3952	25.2046	25.2442	25.2702	25.0353	25.2149	24.993	25.3558	25.4195	25.3894	25.2428	25.2273	24.9132	24.575	24.6996	25.111	24.8482	25.2573	25.3811	25.1958	25.0128	24.7824	25.4352	24.854	25.2163	25.2852	24.5679	25.1348	24.7074	22.7768	24.8616	24.6078	24.5605	25.1734	24.9831	25.184	25.0225	25.047	25.1931	24.8729	25.1184	24.7305	25.2045	24.7818
487	GNPTG	Q9UJJ9	Q9UJJ9	GNPTG_HUMAN	N-acetylglucosamine-1-phosphotransferase subunit gamma	28.6324	30.909	27.9997	28.6603	27.9905	28.1884	28.0933	28.2297	28.0641	28.1807	28.3302	28.0873	28.4533	29.4412	28.7947	27.9842	28.7148	28.4052	28.3985	28.5549	28.6485	27.8935	28.1553	27.9277	28.484	28.2987	28.3498	28.4802	28.3723	28.3357	28.388	28.2673	28.185	28.3249	30.754	28.0829	28.3408	28.6763	28.741	27.9074	27.8785	28.0726	28.0658	28.0623
488	SERPINA10	Q9UK55	Q9UK55	ZPI_HUMAN	Protein Z-dependent protease inhibitor	23.4363	23.2356	23.5881	23.5488	23.4548	23.8134	23.2272	23.7802	23.8067	23.6562	23.5094	23.775	23.0577	23.9585	23.8177	23.5569	23.5572	23.3259	23.3898	23.7964	23.5083	23.5387	23.624	23.3647	23.8098	23.6857	23.4273	23.5442	23.2448	24.2551	23.6165	23.8682	23.5867	23.6682	23.9761	23.18	23.2461	23.6836	23.5616	23.6866	23.4467	23.3849	23.6771	23.5521
489	HEG1	Q9ULI3	Q9ULI3	HEG1_HUMAN	Protein HEG homolog 1	24.7454	24.4103	24.4185	24.7186	24.4319	24.8377	24.2408	24.6047	24.9859	24.9944	24.4135	24.6618	24.7628	24.9373	24.3908	24.5619	24.303	24.9145	24.3806	24.2662	24.7247	24.1991	24.5002	24.5819	24.5676	24.2651	24.9609	24.4664	24.406	24.7618	24.1828	24.5176	24.4513	24.2949	24.381	24.7244	24.3651	24.5739	24.5016	24.4418	24.5908	24.7341	24.9599	24.6261
490	PROCR	Q9UNN8	Q9UNN8	EPCR_HUMAN	Endothelial protein C receptor	23.2986	22.3555	22.7629	22.2381	22.5885	22.9985	23.2279	22.8026	23.4392	22.5812	22.9107	23.6708	23.4471	22.8074	23.2891	23.9036	23.5686	22.8363	22.4619	22.7387	22.1346	22.7142	23.2102	22.8376	22.8769	23.1449	22.1459	23.2984	23.1536	23.6135	24.3439	22.9492	23.3476	24.1605	23.4179	22.942	22.2476	23.0479	22.4874	22.438	22.9637	22.7104	22.7438	23.1004
491	MINPP1	Q9UNW1	Q9UNW1	MINP1_HUMAN	Multiple inositol polyphosphate phosphatase 1	22.2393	22.3057	22.6653	22.8287	22.9183	23.0567	22.8101	22.7872	22.738	22.9694	22.5966	23.1196	22.62	23.0909	23.265	22.909	22.8085	22.036	22.2818	22.1219	22.5183	22.5299	22.827	22.9112	22.805	22.9941	22.8666	22.453	23.1535	23.1183	22.964	22.8044	23.0833	23.3063	23.2596	22.1457	22.4214	22.6315	22.7081	22.8104	22.8229	22.9275	22.7554	22.8599
492	ST3GAL6	Q9Y274	Q9Y274	SIA10_HUMAN	Type 2 lactosamine alpha-2,3-sialyltransferase	20.572	21.6461	21.6103	21.044	21.0304	21.2381	21.7799	21.4403	20.8671	21.8971	21.2082	21.5521	20.2704	21.2495	20.0275	21.7324	21.2495	20.6999	21.7989	21.554	21.2942	21.2432	21.462	21.648	21.4117	21.1339	21.7728	21.1961	21.4005	21.6898	20.5184	21.2672	20.3228	21.5685	21.2299	20.7843	21.612	21.4476	21.2111	21.0976	21.1578	21.6077	21.4515	20.5693
493	VSIG4	Q9Y279	Q9Y279	VSIG4_HUMAN	V-set and immunoglobulin domain-containing protein 4	21.6148	22.0241	22.3741	22.4162	22.4919	21.4781	22.4879	22.7478	22.3319	21.6685	22.4179	22.2315	22.5247	23.0272	23.5665	22.0409	22.5814	21.255	21.3493	22.5287	22.9826	22.8022	22.1363	22.2664	22.4785	23.1011	22.6634	22.468	22.2511	22.6867	22.8242	22.581	23.3447	22.9421	23.0715	22.488	20.9133	22.0819	22.9062	22.6144	21.9879	22.4076	22.8455	22.4446
494	TLN1	Q9Y490	Q9Y490	TLN1_HUMAN	Talin-1	25.2159	25.0639	25.2684	25.2068	25.2893	25.3018	25.3701	25.3329	25.2859	25.4868	25.3897	25.5669	25.3233	25.5187	25.6348	25.4955	25.2319	25.2295	25.2659	25.2484	25.402	25.244	25.2053	25.3179	25.397	25.3336	25.3925	25.3743	25.3558	25.6288	25.5342	25.4233	25.4654	25.5786	25.3979	25.1014	25.0544	25.1993	25.3802	25.2194	25.3903	25.3346	25.3924	25.2335
495	TLN2	Q9Y4G6	Q9Y4G6	TLN2_HUMAN	Talin-2	21.3861	20.9633	21.0853	21.1669	21.2874	21.761	21.1474	21.5472	22.2206	21.9179	21.2548	22.5983	20.6682	21.4482	21.6013	21.2702	20.84	20.7253	20.6371	21.5572	21.3247	21.3964	21.4776	21.1355	21.3851	22.0877	21.6321	20.6517	20.9418	21.7965	21.2525	20.8084	21.8581	21.3278	21.2709	21.1871	20.5439	20.9149	21.6729	21.3025	21.2526	20.8535	21.7077	21.7581
496	HYOU1	Q9Y4L1	Q9Y4L1	HYOU1_HUMAN	Hypoxia up-regulated protein 1	20.954	20.7629	20.5657	21.0888	20.8497	21.0935	20.88	21.0884	21.6139	21.2693	20.6936	21.4811	20.8583	21.5275	21.5486	21.112	21.1853	20.8446	20.3709	20.9792	21.2381	20.9264	20.9432	21.0239	21.3731	21.2341	21.18	21.0415	20.9397	21.3603	21.0831	21.2603	21.6939	21.2596	20.8994	20.9702	20.6304	20.9801	21.0292	20.8673	20.9471	21.1336	21.2326	21.2706
497	ANGPTL3	Q9Y5C1	Q9Y5C1	ANGL3_HUMAN	Angiopoietin-related protein 3	24.9176	24.9302	24.9406	24.9601	24.9512	24.4226	24.9786	25.3087	24.5455	25.0256	24.9179	25.091	25.0884	25.5859	25.1016	24.9863	25.3674	24.8995	24.8799	24.9244	25.1159	25.0112	25.1992	24.9436	25.1785	24.494	25.1762	24.848	24.7827	25.3344	24.3439	25.033	25.2063	24.3912	25.523	24.8314	25.079	25.0768	24.347	24.9882	25.1315	24.2594	25.2011	25.1229
498	LYVE1	Q9Y5Y7	Q9Y5Y7	LYVE1_HUMAN	Lymphatic vessel endothelial hyaluronic acid receptor 1	19.5168	18.3059	18.6272	18.113	18.7056	18.5686	18.5948	18.1861	18.6813	18.8282	18.9326	18.4686	18.5063	18.5101	18.3494	18.7849	17.9776	18.9424	17.8854	18.458	17.8642	18.5377	18.4159	18.9488	18.3145	18.6894	18.887	18.7924	18.6049	18.3861	18.282	18.6799	18.5741	18.5957	18.1931	19.2441	18.2045	18.8148	17.9259	18.6087	18.701	18.8039	18.4682	18.6543
499	CPQ	Q9Y646	Q9Y646	CBPQ_HUMAN	Carboxypeptidase Q	23.3903	22.5069	22.7846	22.5238	22.2667	22.4284	22.2792	22.2198	22.0691	21.5975	22.3398	22.7894	21.8598	22.3486	22.5511	22.5419	22.4331	22.7697	22.283	22.4823	22.7164	22.3959	22.2428	22.3367	22.2345	22.0952	21.7715	21.8994	22.2011	22.341	22.2266	22.2952	22.1526	22.241	22.5046	23.123	22.1166	22.18	22.5708	22.5367	22.2947	22.1144	22.1468	21.7928
500	FCGBP	Q9Y6R7	Q9Y6R7	FCGBP_HUMAN	IgGFc-binding protein	30.7213	30.6783	30.4252	30.5882	30.7334	31.0132	30.7962	30.8296	30.8293	30.6048	30.6987	30.9035	30.7096	31.4849	31.1782	30.9456	30.7645	30.599	30.5896	30.4796	30.7692	30.6773	30.9613	30.9239	30.887	30.5699	30.8589	30.6372	30.6629	31.1025	30.6635	31.1386	31.1872	31.0209	31.1042	30.494	30.656	30.363	30.7326	30.7027	30.9754	30.8545	30.8207	30.6889
[truncated: 236 more columns]
